# Supplementary material for: Comparison of mitochondrial DNA sequences from whole blood and lymphoblastoid cell lines
Source: Sci Rep. 2022 Feb 2;12:1801. doi: 10.1038/s41598-022-05814-7 (PMC8810874; doi:10.1038/s41598-022-05814-7)
Supplement: Supplementary file 2 — Supplementary Information 2. [file 41598_2022_5814_MOESM2_ESM.xlsx]

## Sheet: Supplementary Table 3
Supplementary Table 3. Homoplasmic loci observed in whole blood samples and LCL samples
Pos	ref	Alternative allele in whole blood	Number of whole blood samples with alternative allele	Alternative allele in lcl	Number of LCL samples with lternative allele	Dataset	Gene	FL (%)	Type Mutation	Missens Mutation	Codon Position	ProteinDomain	dbSNP id	PolyPhen2	PolyPhen2_score	SIFT	SIFT_score	CADD	CADD_score	CADD_phred_score	Patient report	Mut type
58	T	C	1	C	1	Both	MT-HV2; MT-ATT; MT-CR; MT-7SDNA	0.162	NA	NA	NA	NA	NA	NA	NA	NA	NA	NA	NA	NA		transition
64	C	T	4	T	4	Both	MT-HV2; MT-ATT; MT-CR; MT-7SDNA	2.984	NA	NA	NA	NA	NA	NA	NA	NA	NA	NA	NA	NA		transition
66	G	NA	NA	A	1	LCL	MT-HV2; MT-ATT; MT-CR; MT-7SDNA	0.108	NA	NA	NA	NA	NA	NA	NA	NA	NA	NA	NA	NA		transition
72	T	C	2	C	2	Both	MT-HV2; MT-ATT; MT-CR; MT-7SDNA	1.792	NA	NA	NA	NA	NA	NA	NA	NA	NA	NA	NA	NA		transition
73	A	G	73	G	74	Both	MT-HV2; MT-ATT; MT-CR; MT-7SDNA	76.051	NA	NA	NA	NA	NA	NA	NA	NA	NA	NA	NA	NA		transition
93	A	G	1	G	1	Both	MT-HV2; MT-ATT; MT-CR; MT-7SDNA	3.254	NA	NA	NA	NA	NA	NA	NA	NA	NA	NA	NA	NA		transition
114	C	T	1	T	1	Both	MT-HV2; MT-OHR; MT-ATT; MT-CR; MT-7SDNA	0.442	NA	NA	NA	NA	NA	NA	NA	NA	NA	NA	NA	NA	ReportedBD-associated	transition
146	T	C	11	C	13	Both	MT-HV2; MT-OHR; MT-ATT; MT-CR; MT-7SDNA	19.51	NA	NA	NA	NA	NA	NA	NA	NA	NA	NA	NA	NA	ReportedAbsence of Endometriosis	transition
150	C	T	8	T	8	Both	MT-HV2; MT-OHR; MT-ATT; MT-CR; MT-7SDNA	13.188	NA	NA	NA	NA	NA	NA	NA	NA	NA	NA	NA	NA	Conflicting reportsLongevity / Cervical Carcinoma / HPV infection risk	transition
151	C	T	1	T	1	Both	MT-HV2; MT-OHR; MT-ATT; MT-CR; MT-7SDNA	3.282	NA	NA	NA	NA	NA	NA	NA	NA	NA	NA	NA	NA		transition
152	T	C	30	C	34	Both	MT-HV2; MT-OHR; MT-ATT; MT-CR; MT-7SDNA	25.949	NA	NA	NA	NA	NA	NA	NA	NA	NA	NA	NA	NA		transition
153	A	G	4	G	4	Both	MT-HV2; MT-OHR; MT-ATT; MT-CR; MT-7SDNA	3.343	NA	NA	NA	NA	NA	NA	NA	NA	NA	NA	NA	NA		transition
183	A	G	1	G	1	Both	MT-HV2; MT-OHR; MT-ATT; MT-CR; MT-7SDNA	0.596	NA	NA	NA	NA	NA	NA	NA	NA	NA	NA	NA	NA		transition
185	G	A	7	A	8	Both	MT-HV2; MT-OHR; MT-ATT; MT-CR; MT-7SDNA	3.999	NA	NA	NA	NA	NA	NA	NA	NA	NA	NA	NA	NA	ReportedLow VO2max response	transition
188	A	G	4	G	4	Both	MT-HV2; MT-OHR; MT-ATT; MT-CR; MT-7SDNA	1.063	NA	NA	NA	NA	NA	NA	NA	NA	NA	NA	NA	NA		transition
189	A	G	7	G	7	Both	MT-HV2; MT-OHR; MT-ATT; MT-CR; MT-7SDNA	5.436	NA	NA	NA	NA	NA	NA	NA	NA	NA	NA	NA	NA		transition
194	C	T	4	T	3	Both	MT-HV2; MT-OHR; MT-ATT; MT-CR	1.457	NA	NA	NA	NA	NA	NA	NA	NA	NA	NA	NA	NA		transition
195	T	C	18	C	19	Both	MT-HV2; MT-OHR; MT-ATT; MT-CR	19.228	NA	NA	NA	NA	NA	NA	NA	NA	NA	NA	NA	NA	ReportedBD-associated / melanoma pts	transition
199	T	C	6	C	6	Both	MT-HV2; MT-OHR; MT-ATT; MT-CR	5.961	NA	NA	NA	NA	NA	NA	NA	NA	NA	NA	NA	NA		transition
200	A	G	1	G	1	Both	MT-HV2; MT-OHR; MT-ATT; MT-CR	2.925	NA	NA	NA	NA	NA	NA	NA	NA	NA	NA	NA	NA		transition
203	G	A	1	A	1	Both	MT-HV2; MT-OHR; MT-ATT; MT-CR	0.457	NA	NA	NA	NA	NA	NA	NA	NA	NA	NA	NA	NA		transition
204	T	C	10	C	10	Both	MT-HV2; MT-OHR; MT-ATT; MT-CR	6.289	NA	NA	NA	NA	NA	NA	NA	NA	NA	NA	NA	NA		transition
207	G	A	8	A	7	Both	MT-HV2; MT-OHR; MT-ATT; MT-CR	4.645	NA	NA	NA	NA	NA	NA	NA	NA	NA	NA	NA	NA		transition
217	T	C	1	C	1	Both	MT-HV2; MT-OHR; MT-CSB1; MT-ATT; MT-CR	0.857	NA	NA	NA	NA	NA	NA	NA	NA	NA	NA	NA	NA		transition
225	G	A	2	A	2	Both	MT-HV2; MT-OHR; MT-CSB1; MT-ATT; MT-CR	0.785	NA	NA	NA	NA	NA	NA	NA	NA	NA	NA	NA	NA		transition
226	T	C	1	C	1	Both	MT-HV2; MT-OHR; MT-CSB1; MT-ATT; MT-CR	0.361	NA	NA	NA	NA	NA	NA	NA	NA	NA	NA	NA	NA		transition
227	A	G	1	G	1	Both	MT-HV2; MT-OHR; MT-CSB1; MT-ATT; MT-CR	0.322	NA	NA	NA	NA	NA	NA	NA	NA	NA	NA	NA	NA		transition
228	G	A	11	A	11	Both	MT-HV2; MT-OHR; MT-CSB1; MT-ATT; MT-CR	2.579	NA	NA	NA	NA	NA	NA	NA	NA	NA	NA	NA	NA	ReportedLow VO2max response	transition
234	A	G	1	G	1	Both	MT-HV2; MT-OHR; MT-CSB1; MT-TFX; MT-ATT; MT-CR	0.583	NA	NA	NA	NA	NA	NA	NA	NA	NA	NA	NA	NA		transition
235	A	G	2	G	2	Both	MT-HV2; MT-OHR; MT-CSB1; MT-TFX; MT-ATT; MT-CR	2.919	NA	NA	NA	NA	NA	NA	NA	NA	NA	NA	NA	NA		transition
239	T	C	4	C	4	Both	MT-HV2; MT-OHR; MT-TFX; MT-ATT; MT-CR	1.088	NA	NA	NA	NA	NA	NA	NA	NA	NA	NA	NA	NA		transition
240	A	G	1	G	1	Both	MT-HV2; MT-OHR; MT-TFX; MT-ATT; MT-CR	0.106	NA	NA	NA	NA	NA	NA	NA	NA	NA	NA	NA	NA		transition
242	C	T	2	T	2	Both	MT-HV2; MT-OHR; MT-TFX; MT-ATT; MT-CR	0.384	NA	NA	NA	NA	NA	NA	NA	NA	NA	NA	NA	NA		transition
249	A	G	1	G	1	Both	MT-HV2; MT-OHR; MT-TFX; MT-ATT; MT-CR	0.145	NA	NA	NA	NA	NA	NA	NA	NA	NA	NA	NA	NA		transition
250	T	C	5	C	5	Both	MT-HV2; MT-OHR; MT-TFX; MT-ATT; MT-CR	1.439	NA	NA	NA	NA	NA	NA	NA	NA	NA	NA	NA	NA		transition
257	A	G	2	G	2	Both	MT-HV2; MT-OHR; MT-TFX; MT-ATT; MT-CR	0.247	NA	NA	NA	NA	NA	NA	NA	NA	NA	NA	NA	NA		transition
262	C	T	2	T	2	Both	MT-HV2; MT-OHR; MT-ATT; MT-CR	0.104	NA	NA	NA	NA	NA	NA	NA	NA	NA	NA	NA	NA		transition
263	A	G	128	G	128	Both	MT-HV2; MT-OHR; MT-ATT; MT-CR	94.971	NA	NA	NA	NA	NA	NA	NA	NA	NA	NA	NA	NA		transition
271	C	T	1	T	1	Both	MT-HV2; MT-OHR; MT-ATT; MT-CR	0.149	NA	NA	NA	NA	NA	NA	NA	NA	NA	NA	NA	NA		transition
281	A	C	1	C	1	Both	MT-HV2; MT-OHR; MT-TFY; MT-ATT; MT-CR	0	NA	NA	NA	NA	NA	NA	NA	NA	NA	NA	NA	NA		transversion
282	T	C	1	C	1	Both	MT-HV2; MT-OHR; MT-TFY; MT-ATT; MT-CR	0.22	NA	NA	NA	NA	NA	NA	NA	NA	NA	NA	NA	NA		transition
285	C	T	1	T	1	Both	MT-HV2; MT-OHR; MT-TFY; MT-ATT; MT-CR	0.394	NA	NA	NA	NA	NA	NA	NA	NA	NA	NA	NA	NA		transition
295	C	T	14	T	14	Both	MT-HV2; MT-OHR; MT-TFY; MT-ATT; MT-CR	4.696	NA	NA	NA	NA	NA	NA	NA	NA	NA	NA	NA	NA	ReportedLow VO2max response	transition
296	C	T	1	T	1	Both	MT-HV2; MT-OHR; MT-TFY; MT-ATT; MT-CR	0.039	NA	NA	NA	NA	NA	NA	NA	NA	NA	NA	NA	NA		transition
340	C	T	1	T	1	Both	MT-HV2; MT-OHR; MT-ATT; MT-CR	0.395	NA	NA	NA	NA	NA	NA	NA	NA	NA	NA	NA	NA		transition
382	C	T	1	T	1	Both	MT-OHR; MT-ATT; MT-CR	0.006	NA	NA	NA	NA	NA	NA	NA	NA	NA	NA	NA	NA		transition
385	A	G	1	G	1	Both	MT-OHR; MT-3H; MT-ATT; MT-CR	0.376	NA	NA	NA	NA	NA	NA	NA	NA	NA	NA	NA	NA		transition
456	C	T	3	T	2	Both	MT-HV3; MT-ATT; MT-CR	2.45	NA	NA	NA	NA	NA	NA	NA	NA	NA	NA	NA	NA		transition
460	T	C	1	C	1	Both	MT-HV3; MT-ATT; MT-CR	0.1	NA	NA	NA	NA	NA	NA	NA	NA	NA	NA	NA	NA		transition
462	C	T	13	T	12	Both	MT-HV3; MT-ATT; MT-CR	3.444	NA	NA	NA	NA	NA	NA	NA	NA	NA	NA	NA	NA	ReportedLow VO2max response	transition
471	T	C	2	C	1	Both	MT-HV3; MT-ATT; MT-CR	0.174	NA	NA	NA	NA	NA	NA	NA	NA	NA	NA	NA	NA		transition
477	T	C	1	C	1	Both	MT-HV3; MT-ATT; MT-CR	0.938	NA	NA	NA	NA	NA	NA	NA	NA	NA	NA	NA	NA		transition
482	T	C	1	C	1	Both	MT-HV3; MT-ATT; MT-CR	0.903	NA	NA	NA	NA	NA	NA	NA	NA	NA	NA	NA	NA		transition
489	T	C	15	C	14	Both	MT-HV3; MT-ATT; MT-CR	25.824	NA	NA	NA	NA	NA	NA	NA	NA	NA	NA	NA	NA	ReportedLow VO2max response	transition
497	C	T	4	T	5	Both	MT-HV3; MT-ATT; MT-CR	2.095	NA	NA	NA	NA	NA	NA	NA	NA	NA	NA	NA	NA		transition
499	G	A	1	A	2	Both	MT-HV3; MT-ATT; MT-CR	3.606	NA	NA	NA	NA	NA	NA	NA	NA	NA	NA	NA	NA	ReportedEndometriosis / possible protective factor for high altitude sicknes	transition
508	A	G	1	G	1	Both	MT-HV3; MT-CR	0.739	NA	NA	NA	NA	NA	NA	NA	NA	NA	NA	NA	NA		transition
513	G	NA	NA	A	1	LCL	MT-HV3; MT-CR	1.096	NA	NA	NA	NA	NA	NA	NA	NA	NA	NA	NA	NA		transition
534	C	T	1	T	1	Both	MT-HV3; MT-TFH; MT-CR	0.191	NA	NA	NA	NA	NA	NA	NA	NA	NA	NA	NA	NA		transition
663	A	G	1	G	1	Both	MT-RNR1	2.662	NA	NA	NA	NA	NA	NA	NA	NA	NA	NA	NA	NA	ReportedCoronary atherosclerosis risk	transition
709	G	A	22	A	23	Both	MT-RNR1	12.991	NA	NA	NA	NA	NA	NA	NA	NA	NA	NA	NA	NA		transition
723	A	G	2	G	2	Both	MT-RNR1	0.21	NA	NA	NA	NA	NA	NA	NA	NA	NA	NA	NA	NA		transition
750	A	G	128	G	128	Both	MT-RNR1	98.277	NA	NA	NA	NA	NA	NA	NA	NA	NA	NA	NA	NA		transition
827	A	NA	NA	G	1	LCL	MT-RNR1	2.496	NA	NA	NA	NA	NA	NA	NA	NA	NA	NA	NA	NA	Conflicting reportsDEAF	transition
930	G	A	8	A	8	Both	MT-RNR1	2.004	NA	NA	NA	NA	NA	NA	NA	NA	NA	NA	NA	NA		transition
951	G	A	2	A	2	Both	MT-RNR1	0.77	NA	NA	NA	NA	NA	NA	NA	NA	NA	NA	NA	NA		transition
961	T	G	1	G	1	Both	MT-RNR1	0.372	NA	NA	NA	NA	NA	NA	NA	NA	NA	NA	NA	NA	UnclearPossibly DEAF-associated	transversion
998	A	NA	NA	G	1	LCL	MT-RNR1	0.008	NA	NA	NA	NA	NA	NA	NA	NA	NA	NA	NA	NA		transition
1007	G	A	1	A	2	Both	MT-RNR1	0.139	NA	NA	NA	NA	NA	NA	NA	NA	NA	NA	NA	NA		transition
1187	T	C	1	C	1	Both	MT-RNR1	0.075	NA	NA	NA	NA	NA	NA	NA	NA	NA	NA	NA	NA		transition
1189	T	C	6	C	7	Both	MT-RNR1	3.15	NA	NA	NA	NA	NA	NA	NA	NA	NA	NA	NA	NA		transition
1193	T	C	1	C	1	Both	MT-RNR1	0.324	NA	NA	NA	NA	NA	NA	NA	NA	NA	NA	NA	NA		transition
1243	T	C	4	C	4	Both	MT-RNR1	1.73	NA	NA	NA	NA	NA	NA	NA	NA	NA	NA	NA	NA		transition
1438	A	G	125	G	125	Both	MT-RNR1	94.853	NA	NA	NA	NA	NA	NA	NA	NA	NA	NA	NA	NA		transition
1442	G	A	1	A	1	Both	MT-RNR1	0.569	NA	NA	NA	NA	NA	NA	NA	NA	NA	NA	NA	NA		transition
1462	G	A	1	A	1	Both	MT-RNR1	0.422	NA	NA	NA	NA	NA	NA	NA	NA	NA	NA	NA	NA		transition
1598	G	A	2	A	2	Both	MT-RNR1	1.185	NA	NA	NA	NA	NA	NA	NA	NA	NA	NA	NA	NA		transition
1646	T	C	1	C	1	Both	MT-TV	0.004	NA	NA	NA	NA	NA	NA	NA	NA	NA	NA	NA	NA		transition
1700	T	C	2	C	2	Both	MT-RNR2	0.613	NA	NA	NA	NA	NA	NA	NA	NA	NA	NA	NA	NA		transition
1703	C	T	2	T	2	Both	MT-RNR2	0.268	NA	NA	NA	NA	NA	NA	NA	NA	NA	NA	NA	NA		transition
1719	G	A	12	A	12	Both	MT-RNR2	4.856	NA	NA	NA	NA	NA	NA	NA	NA	NA	NA	NA	NA		transition
1721	C	T	3	T	3	Both	MT-RNR2	0.61	NA	NA	NA	NA	NA	NA	NA	NA	NA	NA	NA	NA		transition
1736	A	G	1	G	1	Both	MT-RNR2	2.633	NA	NA	NA	NA	NA	NA	NA	NA	NA	NA	NA	NA		transition
1738	T	C	1	C	1	Both	MT-RNR2	0.54	NA	NA	NA	NA	NA	NA	NA	NA	NA	NA	NA	NA		transition
1809	T	C	2	C	2	Both	MT-RNR2	0.116	NA	NA	NA	NA	NA	NA	NA	NA	NA	NA	NA	NA		transition
1811	A	G	14	G	17	Both	MT-RNR2	7.744	NA	NA	NA	NA	NA	NA	NA	NA	NA	NA	NA	NA		transition
1832	A	G	1	G	1	Both	MT-RNR2	0.012	NA	NA	NA	NA	NA	NA	NA	NA	NA	NA	NA	NA		transition
1842	A	G	2	G	2	Both	MT-RNR2	0.28	NA	NA	NA	NA	NA	NA	NA	NA	NA	NA	NA	NA		transition
1888	G	A	13	A	14	Both	MT-RNR2	5.517	NA	NA	NA	NA	NA	NA	NA	NA	NA	NA	NA	NA		transition
1900	A	G	1	G	1	Both	MT-RNR2	0.044	NA	NA	NA	NA	NA	NA	NA	NA	NA	NA	NA	NA		transition
2158	T	C	2	C	2	Both	MT-RNR2	0.388	NA	NA	NA	NA	NA	NA	NA	NA	NA	NA	NA	NA	ReportedReduced risk PD	transition
2181	A	G	1	G	1	Both	MT-RNR2	0	NA	NA	NA	NA	NA	NA	NA	NA	NA	NA	NA	NA		transition
2259	C	T	3	T	3	Both	MT-RNR2	0.542	NA	NA	NA	NA	NA	NA	NA	NA	NA	NA	NA	NA		transition
2294	A	G	2	G	2	Both	MT-RNR2	0.28	NA	NA	NA	NA	NA	NA	NA	NA	NA	NA	NA	NA		transition
2355	A	G	1	G	1	Both	MT-RNR2	0.276	NA	NA	NA	NA	NA	NA	NA	NA	NA	NA	NA	NA		transition
2356	A	G	1	G	1	Both	MT-RNR2	0.021	NA	NA	NA	NA	NA	NA	NA	NA	NA	NA	NA	NA		transition
2387	T	C	1	C	1	Both	MT-RNR2	0.216	NA	NA	NA	NA	NA	NA	NA	NA	NA	NA	NA	NA		transition
2442	T	C	2	C	3	Both	MT-RNR2	0.575	NA	NA	NA	NA	NA	NA	NA	NA	NA	NA	NA	NA		transition
2639	C	T	1	T	2	Both	MT-RNR2	0.282	NA	NA	NA	NA	NA	NA	NA	NA	NA	NA	NA	NA		transition
2706	A	G	78	G	79	Both	MT-RNR2	78.961	NA	NA	NA	NA	NA	NA	NA	NA	NA	NA	NA	NA		transition
2707	A	C	1	NA	NA	Wholeblood	MT-RNR2	0.039	NA	NA	NA	NA	NA	NA	NA	NA	NA	NA	NA	NA		transversion
2713	C	T	1	T	1	Both	MT-RNR2	0.006	NA	NA	NA	NA	NA	NA	NA	NA	NA	NA	NA	NA		transition
2850	T	C	2	C	2	Both	MT-RNR2	0.216	NA	NA	NA	NA	NA	NA	NA	NA	NA	NA	NA	NA		transition
3010	G	A	31	A	31	Both	MT-RNR2	14.309	NA	NA	NA	NA	NA	NA	NA	NA	NA	NA	NA	NA	ReportedCyclic Vomiting Syndrome with Migraine / high altitude adaptation	transition
3116	C	T	1	T	1	Both	MT-RNR2	0.216	NA	NA	NA	NA	NA	NA	NA	NA	NA	NA	NA	NA		transition
3197	T	C	10	C	10	Both	MT-RNR2	3.995	NA	NA	NA	NA	NA	NA	NA	NA	NA	NA	NA	NA		transition
3204	C	T	1	T	1	Both	MT-RNR2	0.33	NA	NA	NA	NA	NA	NA	NA	NA	NA	NA	NA	NA		transition
3213	A	G	1	G	1	Both	MT-RNR2; MT-RNR3	0.041	NA	NA	NA	NA	NA	NA	NA	NA	NA	NA	NA	NA		transition
3308	T	G	1	G	1	Both	ND1	0.012	Premature Stop Codon	M1Term	2	NA	NA	NA	NA	NA	NA	NA	NA	NA	ReportedSudden Infant Death	transversion
3316	G	A	1	A	1	Both	ND1	0.984	Nonsynonymous	A4T	1	Transmembrane; Helical	rs2853516	benign	0	neutral	0.49	neutral	1.04	10.9	UnclearDiabetes / LHON / PEO	transition
3336	T	NA	NA	C	1	LCL	ND1	0.374	Synonymous	I10I	3	Transmembrane; Helical	NA	NA	NA	NA	NA	NA	NA	NA	ReportedCarotid atherosclerosis risk	transition
3348	A	G	1	G	1	Both	ND1	0.613	Synonymous	L14L	3	Transmembrane; Helical	NA	NA	NA	NA	NA	NA	NA	NA		transition
3394	T	C	1	C	1	Both	ND1	1.235	Nonsynonymous	Y30H	1	Transmembrane; Helical	rs41460449	benign	0.11	neutral	0.55	neutral	1.52	13.4	Reported / Population-dependentLHON / Diabetes / CPTdeficiency / high altitude adaptation	transition
3397	A	G	1	G	1	Both	ND1	0.305	Nonsynonymous	M31V	1	Transmembrane; Helical	rs199476120	benign	0.32	neutral	0.41	deleterious	0.63	8.38	ReportedADPD / possibly LVNC-cardiomyopathy associated / resistance to high altitude pulmonary edema	transition
3447	A	G	1	G	1	Both	ND1	0.538	Synonymous	Q47Q	3	Transmembrane; Helical	NA	NA	NA	NA	NA	NA	NA	NA		transition
3480	A	G	8	G	10	Both	ND1	3.905	Synonymous	K58K	3	Transmembrane; Helical	NA	NA	NA	NA	NA	NA	NA	NA		transition
3505	A	G	4	G	4	Both	ND1	1.435	Nonsynonymous	T67A	1	Transmembrane; Helical	rs28358585	benign	0.01	neutral	1	deleterious	3.88	23.5		transition
3584	A	G	1	G	1	Both	ND1	0.012	Nonsynonymous	N93S	2	Transmembrane; Helical	NA	benign	0.01	neutral	0.4	deleterious	0.43	6.89		transition
3591	G	A	1	A	1	Both	ND1	0.82	Synonymous	L95L	3	Transmembrane; Helical	NA	NA	NA	NA	NA	NA	NA	NA		transition
3621	T	C	1	C	1	Both	ND1	0.127	Synonymous	I105I	3	Transmembrane; Helical	NA	NA	NA	NA	NA	NA	NA	NA		transition
3645	T	C	1	C	1	Both	ND1	0.145	Synonymous	V113V	3	Transmembrane; Helical	NA	NA	NA	NA	NA	NA	NA	NA		transition
3666	G	A	1	A	1	Both	ND1	2.122	Synonymous	G120G	3	Transmembrane; Helical	NA	NA	NA	NA	NA	NA	NA	NA		transition
3705	G	A	2	A	2	Both	ND1	1.318	Synonymous	L133L	3	Transmembrane; Helical	NA	NA	NA	NA	NA	NA	NA	NA		transition
3720	A	G	1	G	1	Both	ND1	0.704	Synonymous	Q138Q	3	Transmembrane; Helical	NA	NA	NA	NA	NA	NA	NA	NA		transition
3738	C	T	1	T	1	Both	ND1	0.195	Synonymous	V144V	3	Transmembrane; Helical	NA	NA	NA	NA	NA	NA	NA	NA		transition
3847	T	C	3	C	3	Both	ND1	0.612	Synonymous	L181L	1	Transmembrane; Helical	NA	NA	NA	NA	NA	NA	NA	NA		transition
3861	A	G	2	G	2	Both	ND1	0.112	Synonymous	W185W	3	Transmembrane; Helical	NA	NA	NA	NA	NA	NA	NA	NA		transition
3915	G	A	2	A	2	Both	ND1	1.086	Synonymous	G203G	3	Transmembrane; Helical	NA	NA	NA	NA	NA	NA	NA	NA		transition
3921	C	A	2	A	2	Both	ND1	0.28	Synonymous	S205S	3	Transmembrane; Helical	NA	NA	NA	NA	NA	NA	NA	NA		transversion
3972	A	G	1	G	1	Both	ND1	0.048	Synonymous	L222L	3	Transmembrane; Helical	NA	NA	NA	NA	NA	NA	NA	NA		transition
3990	C	T	1	T	1	Both	ND1	0.313	Synonymous	Y228Y	3	Transmembrane; Helical	NA	NA	NA	NA	NA	NA	NA	NA		transition
3992	C	T	1	T	1	Both	ND1	0.639	Nonsynonymous	T229M	2	Transmembrane; Helical	rs879051705	benign	0.01	neutral	0.27	neutral	0.92	10.18		transition
4024	A	G	1	G	1	Both	ND1	0.504	Nonsynonymous	T240A	1	Transmembrane; Helical	rs41504646	benign	0.03	neutral	0.37	neutral	1.59	13.78		transition
4025	C	T	1	T	1	Both	ND1	0.803	Nonsynonymous	T240M	2	Transmembrane; Helical	rs397515509	benign	0.14	neutral	0.91	deleterious	2.07	16.64		transition
4093	A	G	3	G	3	Both	ND1	0.338	Nonsynonymous	T263A	1	Transmembrane; Helical	rs200180511	benign	0.01	neutral	0.49	neutral	-0.9	0.03		transition
4107	C	T	1	T	1	Both	ND1	0.052	Synonymous	T267T	3	Transmembrane; Helical	NA	NA	NA	NA	NA	NA	NA	NA		transition
4129	A	G	1	G	1	Both	ND1	0.162	Nonsynonymous	T275A	1	Transmembrane; Helical	rs201832206	benign	0.01	neutral	0.57	neutral	-1.04	0.01		transition
4216	T	C	28	C	27	Both	ND1	9.949	Nonsynonymous	Y304H	1	Transmembrane; Helical	rs1599988	benign	0.01	neutral	0.37	neutral	-0.95	0.02	Conflicting reportsLHON / Insulin Resistance /possible adaptive high altitude variant / miscarriage	transition
4221	C	A	1	A	1	Both	ND1	0.021	Synonymous	V305V	3	Transmembrane; Helical	NA	NA	NA	NA	NA	NA	NA	NA		transversion
4232	T	C	1	C	1	Both	ND1	1.862	Nonsynonymous	I309T	2	Transmembrane; Helical	NA	benign	0	neutral	0.43	deleterious	0.25	5.16		transition
4248	T	C	1	C	1	Both	ND1	3.413	Synonymous	I314I	3	Transmembrane; Helical	NA	NA	NA	NA	NA	NA	NA	NA		transition
4295	A	G	1	G	1	Both	MT-TI	0.181	NA	NA	NA	NA	NA	NA	NA	NA	NA	NA	NA	NA	ReportedMHCM / Maternally inherited hypertension / Maternally inherited deafness	transition
4336	T	C	3	C	3	Both	MT-TQ	0.839	NA	NA	NA	NA	NA	NA	NA	NA	NA	NA	NA	NA	UnclearADPD / Hearing Loss & Migraine / autism spectrum / intellectual disability	transition
4452	T	C	1	C	1	Both	MT-TM	0.218	NA	NA	NA	NA	NA	NA	NA	NA	NA	NA	NA	NA	ReportedReported in tic disorder patient	transition
4454	T	A	2	A	2	Both	MT-TM	0.218	NA	NA	NA	NA	NA	NA	NA	NA	NA	NA	NA	NA		transversion
4529	A	T	6	T	6	Both	ND2	1.482	Synonymous	T20T	3	Transmembrane; Helical	NA	NA	NA	NA	NA	NA	NA	NA		transversion
4561	T	C	3	C	4	Both	ND2	0.667	Nonsynonymous	V31A	2	Transmembrane; Helical	rs41376350	benign	0	neutral	0.52	deleterious	0.22	4.94		transition
4580	G	A	1	A	1	Both	ND2	1.661	Synonymous	M37M	3	Transmembrane; Helical	NA	NA	NA	NA	NA	NA	NA	NA		transition
4581	C	T	1	T	1	Both	ND2	0	Synonymous	L38L	1	Transmembrane; Helical	NA	NA	NA	NA	NA	NA	NA	NA		transition
4595	A	G	1	G	1	Both	ND2	0	Synonymous	P42P	3	Transmembrane; Helical	NA	NA	NA	NA	NA	NA	NA	NA		transition
4646	T	C	1	C	2	Both	ND2	1.306	Synonymous	Y59Y	3	Transmembrane; Helical	NA	NA	NA	NA	NA	NA	NA	NA		transition
4655	G	A	1	A	1	Both	ND2	0.687	Synonymous	T62T	3	Transmembrane; Helical	NA	NA	NA	NA	NA	NA	NA	NA		transition
4688	T	C	1	C	1	Both	ND2	0.743	Synonymous	A73A	3	Transmembrane; Helical	NA	NA	NA	NA	NA	NA	NA	NA		transition
4703	T	C	2	C	2	Both	ND2	0.571	Synonymous	N78N	3	Transmembrane; Helical	NA	NA	NA	NA	NA	NA	NA	NA		transition
4727	A	G	2	G	2	Both	ND2	0.608	Synonymous	M86M	3	Transmembrane; Helical	NA	NA	NA	NA	NA	NA	NA	NA		transition
4732	A	G	1	G	1	Both	ND2	0.606	Nonsynonymous	N88S	2	Transmembrane; Helical	rs201854167	benign	0.01	neutral	0.42	neutral	-0.41	0.36		transition
4735	C	A	1	A	1	Both	ND2	0.071	Nonsynonymous	T89N	2	Transmembrane; Helical	NA	benign	0	neutral	0.37	deleterious	0.11	3.72		transversion
4745	A	G	2	G	2	Both	ND2	0.392	Synonymous	Q92Q	3	Transmembrane; Helical	NA	NA	NA	NA	NA	NA	NA	NA		transition
4769	A	G	126	G	126	Both	ND2	97.604	Synonymous	M100M	3	Transmembrane; Helical	NA	NA	NA	NA	NA	NA	NA	NA		transition
4793	A	G	2	G	1	Both	ND2	0.745	Synonymous	M108M	3	Transmembrane; Helical	NA	NA	NA	NA	NA	NA	NA	NA		transition
4824	A	G	1	G	1	Both	ND2	2.757	Nonsynonymous	T119A	1	Transmembrane; Helical	NA	benign	0.36	neutral	0.42	deleterious	2.31	18.24		transition
4917	A	G	14	G	15	Both	ND2	4.748	Nonsynonymous	N150D	1	Transmembrane; Helical	rs28357980	benign	0.06	neutral	0.22	deleterious	0.7	8.8	ReportedLHON / Insulin Resistance / AMD / NRTI-PN	transition
4934	C	NA	NA	T	1	LCL	ND2	0.006	Synonymous	L155L	3	Transmembrane; Helical	NA	NA	NA	NA	NA	NA	NA	NA		transition
4958	A	G	1	G	1	Both	ND2	0.278	Synonymous	M163M	3	Transmembrane; Helical	NA	NA	NA	NA	NA	NA	NA	NA		transition
4960	C	T	2	T	2	Both	ND2	0.295	Nonsynonymous	A164V	2	Transmembrane; Helical	NA	benign	0.01	neutral	0.52	deleterious	0.24	5.08		transition
5004	T	C	1	C	1	Both	ND2	0.671	Synonymous	L179L	1	Transmembrane; Helical	NA	NA	NA	NA	NA	NA	NA	NA		transition
5046	G	A	4	A	4	Both	ND2	1.74	Nonsynonymous	V193I	1	Transmembrane; Helical	rs878927053	benign	0.02	neutral	0.83	neutral	-1.05	0.01		transition
5081	T	C	1	C	1	Both	ND2	0.12	Synonymous	N204N	3	Transmembrane; Helical	NA	NA	NA	NA	NA	NA	NA	NA		transition
5095	T	C	1	C	1	Both	ND2	0.035	Nonsynonymous	I209T	2	Transmembrane; Helical	NA	probably_damaging	0.94	neutral	0.37	deleterious	3.39	23	ReportedProximal muscle weakness and atrophy	transition
5130	T	C	1	C	1	Both	ND2	0.062	Synonymous	L221L	1	Transmembrane; Helical	NA	NA	NA	NA	NA	NA	NA	NA		transition
5147	G	A	8	A	9	Both	ND2	4.215	Synonymous	T226T	3	Transmembrane; Helical	NA	NA	NA	NA	NA	NA	NA	NA		transition
5198	A	G	2	G	2	Both	ND2	0.237	Synonymous	L243L	3	Transmembrane; Helical	NA	NA	NA	NA	NA	NA	NA	NA		transition
5240	A	G	1	G	1	Both	ND2	0.154	Synonymous	L257L	3	Transmembrane; Helical	NA	NA	NA	NA	NA	NA	NA	NA		transition
5261	G	A	1	A	1	Both	ND2	0.206	Synonymous	W264W	3	Transmembrane; Helical	NA	NA	NA	NA	NA	NA	NA	NA		transition
5291	T	C	1	NA	NA	Wholeblood	ND2	0.096	Synonymous	N274N	3	Transmembrane; Helical	NA	NA	NA	NA	NA	NA	NA	NA		transition
5302	T	C	1	C	1	Both	ND2	0.066	Nonsynonymous	I278T	2	Transmembrane; Helical	rs878853115	benign	0	neutral	0.75	deleterious	0.01	2.64		transition
5378	A	G	1	G	1	Both	ND2	0.104	Synonymous	T303T	3	Transmembrane; Helical	NA	NA	NA	NA	NA	NA	NA	NA		transition
5390	A	G	1	G	1	Both	ND2	0.696	Synonymous	M307M	3	Transmembrane; Helical	NA	NA	NA	NA	NA	NA	NA	NA		transition
5426	T	C	1	C	1	Both	ND2	0.943	Synonymous	H319H	3	Transmembrane; Helical	NA	NA	NA	NA	NA	NA	NA	NA		transition
5460	G	A	10	A	9	Both	ND2	6.904	Nonsynonymous	A331T	1	Transmembrane; Helical	rs3021088	benign	0	neutral	0.63	deleterious	0.76	9.23	Conflicting reportsAD / PD / LHON	transition
5471	G	A	2	A	2	Both	ND2	1.233	Synonymous	T334T	3	Transmembrane; Helical	NA	NA	NA	NA	NA	NA	NA	NA		transition
5495	T	C	1	C	1	Both	ND2	0.517	Synonymous	F342F	3	Transmembrane; Helical	NA	NA	NA	NA	NA	NA	NA	NA		transition
5582	A	G	1	G	1	Both	MT-NC3	0.112	NA	NA	NA	NA	NA	NA	NA	NA	NA	NA	NA	NA		transition
5585	G	A	1	A	1	Both	MT-NC3	0.97	NA	NA	NA	NA	NA	NA	NA	NA	NA	NA	NA	NA		transition
5656	A	G	1	G	1	Both	MT-NC4	1.267	NA	NA	NA	NA	NA	NA	NA	NA	NA	NA	NA	NA		transition
5774	T	NA	NA	C	1	LCL	MT-OLR; MT-TC	0.112	NA	NA	NA	NA	NA	NA	NA	NA	NA	NA	NA	NA	ReportedReported in tic disorder patient	transition
5836	A	G	1	G	1	Both	MT-TY	0.172	NA	NA	NA	NA	NA	NA	NA	NA	NA	NA	NA	NA		transition
5964	T	C	1	C	1	Both	MT-CO1	0.34	Synonymous	L21L	1	Transmembrane; Helical	NA	NA	NA	NA	NA	NA	NA	NA		transition
5999	T	C	1	C	2	Both	MT-CO1	1.321	Synonymous	A32A	3	Transmembrane; Helical	NA	NA	NA	NA	NA	NA	NA	NA		transition
6023	G	A	1	A	1	Both	MT-CO1	0.791	Synonymous	E40E	3	Transmembrane; Helical	NA	NA	NA	NA	NA	NA	NA	NA		transition
6045	C	T	1	T	1	Both	MT-CO1	0.667	Synonymous	L48L	1	Topological domain; Mitochondrial intermembrane	NA	NA	NA	NA	NA	NA	NA	NA		transition
6047	A	G	1	G	2	Both	MT-CO1	1.196	Synonymous	L48L	3	Topological domain; Mitochondrial intermembrane	NA	NA	NA	NA	NA	NA	NA	NA		transition
6134	C	T	1	T	1	Both	MT-CO1	0.017	Synonymous	G77G	3	Transmembrane; Helical	NA	NA	NA	NA	NA	NA	NA	NA		transition
6152	T	C	1	C	1	Both	MT-CO1	0.803	Synonymous	V83V	3	Topological domain; Mitochondrial matrix	NA	NA	NA	NA	NA	NA	NA	NA		transition
6221	T	C	2	C	2	Both	MT-CO1	2.873	Synonymous	P106P	3	Transmembrane; Helical	NA	NA	NA	NA	NA	NA	NA	NA		transition
6237	C	A	1	A	1	Both	MT-CO1	0.041	Nonsynonymous	L112M	1	Transmembrane; Helical	NA	probably_damaging	1	deleterious	0.03	deleterious	3.69	23.3		transversion
6260	G	A	2	A	2	Both	MT-CO1	0.882	Synonymous	E119E	3	Transmembrane; Helical	NA	NA	NA	NA	NA	NA	NA	NA		transition
6296	C	A	1	A	1	Both	MT-CO1	0.098	Synonymous	P131P	3	Topological domain; Mitochondrial intermembrane	NA	NA	NA	NA	NA	NA	NA	NA		transversion
6365	T	C	1	C	1	Both	MT-CO1	0.239	Synonymous	G154G	3	Transmembrane; Helical	NA	NA	NA	NA	NA	NA	NA	NA		transition
6366	G	A	1	A	1	Both	MT-CO1	0.295	Nonsynonymous	V155I	1	Transmembrane; Helical	rs370673798	benign	0	neutral	1	neutral	-1.16	0.01		transition
6371	C	T	2	T	2	Both	MT-CO1	0.984	Synonymous	S156S	3	Transmembrane; Helical	NA	NA	NA	NA	NA	NA	NA	NA		transition
6383	G	A	1	A	1	Both	MT-CO1	0.137	Synonymous	G160G	3	Transmembrane; Helical	NA	NA	NA	NA	NA	NA	NA	NA		transition
6392	T	C	1	C	1	Both	MT-CO1	3.704	Synonymous	N163N	3	Transmembrane; Helical	NA	NA	NA	NA	NA	NA	NA	NA		transition
6455	C	T	1	T	1	Both	MT-CO1	3.042	Synonymous	F184F	3	Transmembrane; Helical	NA	NA	NA	NA	NA	NA	NA	NA		transition
6518	C	T	2	T	2	Both	MT-CO1	0.255	Synonymous	G205G	3	Topological domain; Mitochondrial intermembrane	NA	NA	NA	NA	NA	NA	NA	NA		transition
6528	C	T	1	T	1	Both	MT-CO1	0.125	Synonymous	L209L	1	Topological domain; Mitochondrial intermembrane	NA	NA	NA	NA	NA	NA	NA	NA		transition
6554	C	T	1	T	1	Both	MT-CO1	0.156	Synonymous	T217T	3	Topological domain; Mitochondrial intermembrane	NA	NA	NA	NA	NA	NA	NA	NA		transition
6620	T	C	1	C	1	Both	MT-CO1	1.19	Synonymous	G239G	3	Transmembrane; Helical	NA	NA	NA	NA	NA	NA	NA	NA		transition
6734	G	A	1	A	1	Both	MT-CO1	0.65	Synonymous	M277M	3	Transmembrane; Helical	NA	NA	NA	NA	NA	NA	NA	NA		transition
6776	T	C	2	C	2	Both	MT-CO1	2.174	Synonymous	H291H	3	Metal binding; Copper B; Transmembrane; Helical	NA	NA	NA	NA	NA	NA	NA	NA		transition
6788	A	G	1	NA	NA	Wholeblood	MT-CO1	0.004	Synonymous	V295V	3	Topological domain; Mitochondrial intermembrane	NA	NA	NA	NA	NA	NA	NA	NA		transition
6891	A	NA	NA	G	1	LCL	MT-CO1	0.031	Nonsynonymous	S330G	1	Topological domain; Mitochondrial matrix	rs879091068	benign	0	neutral	1	neutral	-0.69	0.08		transition
6899	G	A	1	A	1	Both	MT-CO1	0.108	Synonymous	M332M	3	Topological domain; Mitochondrial matrix	NA	NA	NA	NA	NA	NA	NA	NA		transition
6956	T	C	1	C	1	Both	MT-CO1	0.089	Synonymous	G351G	3	Transmembrane; Helical	NA	NA	NA	NA	NA	NA	NA	NA		transition
7022	T	C	2	C	2	Both	MT-CO1	0.262	Synonymous	V373V	3	Topological domain; Mitochondrial intermembrane	NA	NA	NA	NA	NA	NA	NA	NA		transition
7028	C	T	78	T	79	Both	MT-CO1	80.749	Synonymous	A375A	3	Transmembrane; Helical	NA	NA	NA	NA	NA	NA	NA	NA		transition
7055	A	G	1	G	1	Both	MT-CO1	1.653	Synonymous	G384G	3	Transmembrane; Helical	NA	NA	NA	NA	NA	NA	NA	NA		transition
7076	A	G	2	G	2	Both	MT-CO1	0.484	Synonymous	G391G	3	Transmembrane; Helical	NA	NA	NA	NA	NA	NA	NA	NA		transition
7080	T	C	1	C	1	Both	MT-CO1	0.112	Nonsynonymous	F393L	1	Transmembrane; Helical	NA	probably_damaging	0.99	neutral	0.16	deleterious	0.89	9.99	ReportedProstate Cancer	transition
7094	T	C	2	C	2	Both	MT-CO1	0.233	Synonymous	F397F	3	Topological domain; Mitochondrial matrix	NA	NA	NA	NA	NA	NA	NA	NA		transition
7124	A	G	1	NA	NA	Wholeblood	MT-CO1	0.046	Synonymous	Q407Q	3	Topological domain; Mitochondrial matrix	NA	NA	NA	NA	NA	NA	NA	NA		transition
7202	A	NA	NA	G	1	LCL	MT-CO1	0.268	Synonymous	L433L	3	Topological domain; Mitochondrial intermembrane	NA	NA	NA	NA	NA	NA	NA	NA		transition
7226	G	A	1	A	1	Both	MT-CO1	0.367	Synonymous	S441S	3	Topological domain; Mitochondrial intermembrane	NA	NA	NA	NA	NA	NA	NA	NA		transition
7241	A	G	1	G	1	Both	MT-CO1	0.191	Synonymous	A446A	3	Topological domain; Mitochondrial intermembrane	NA	NA	NA	NA	NA	NA	NA	NA		transition
7270	T	C	1	C	1	Both	MT-CO1	0.17	Nonsynonymous	V456A	2	Transmembrane; Helical	rs879002867	benign	0.13	deleterious	0	neutral	1.79	14.92		transition
7299	A	G	1	G	1	Both	MT-CO1	0.154	Nonsynonymous	M466V	1	Transmembrane; Helical	rs879071265	benign	0	neutral	0.21	neutral	-0.27	0.78	ReportedLHON	transition
7385	A	G	1	G	1	Both	MT-CO1	0.349	Synonymous	W494W	3	Topological domain; Mitochondrial matrix	NA	NA	NA	NA	NA	NA	NA	NA		transition
7444	G	A	1	A	1	Both	MT-CO1	0.37	Synonymous	Term514Term	2	NA	NA	NA	NA	NA	NA	NA	NA	NA	ReportedLHON / SNHL / DEAF modulator	transition
7476	C	T	1	T	1	Both	MT-TS1	1.31	NA	NA	NA	NA	NA	NA	NA	NA	NA	NA	NA	NA		transition
7598	G	A	1	A	1	Both	MT-CO2	1.188	Nonsynonymous	A5T	1	Topological domain; Mitochondrial intermembrane	rs386420012	benign	0	neutral	0.56	deleterious	0.5	7.45	ReportedPossible LHON helper variant	transition
7645	T	C	1	C	1	Both	MT-CO2	0.301	Synonymous	L20L	3	Topological domain; Mitochondrial intermembrane	NA	NA	NA	NA	NA	NA	NA	NA		transition
7705	T	NA	NA	C	1	LCL	MT-CO2	0.38	Synonymous	Y40Y	3	Transmembrane; Helical	NA	NA	NA	NA	NA	NA	NA	NA		transition
7768	A	G	5	G	5	Both	MT-CO2	1.939	Synonymous	M61M	3	Topological domain; Mitochondrial matrix	NA	NA	NA	NA	NA	NA	NA	NA		transition
7775	G	A	1	A	1	Both	MT-CO2	0.17	Nonsynonymous	V64I	1	Transmembrane; Helical	NA	benign	0	neutral	0.97	neutral	-1.14	0.01		transition
7783	T	C	1	C	1	Both	MT-CO2	0.181	Synonymous	T66T	3	Transmembrane; Helical	NA	NA	NA	NA	NA	NA	NA	NA		transition
7789	G	A	1	A	1	Both	MT-CO2	0.899	Synonymous	L68L	3	Transmembrane; Helical	NA	NA	NA	NA	NA	NA	NA	NA		transition
7792	C	T	1	T	1	Both	MT-CO2	0.052	Synonymous	P69P	3	Transmembrane; Helical	NA	NA	NA	NA	NA	NA	NA	NA		transition
7897	G	A	1	A	1	Both	MT-CO2	0.233	Synonymous	W104W	3	Topological domain; Mitochondrial intermembrane	NA	NA	NA	NA	NA	NA	NA	NA		transition
7963	A	G	1	G	1	Both	MT-CO2	0.187	Synonymous	L126L	3	Topological domain; Mitochondrial intermembrane	NA	NA	NA	NA	NA	NA	NA	NA		transition
8002	C	T	1	T	1	Both	MT-CO2	0.023	Synonymous	D139D	3	Topological domain; Mitochondrial intermembrane	NA	NA	NA	NA	NA	NA	NA	NA		transition
8014	A	T	1	T	1	Both	MT-CO2	0.249	Synonymous	V143V	3	Topological domain; Mitochondrial intermembrane	NA	NA	NA	NA	NA	NA	NA	NA		transversion
8027	G	A	1	A	1	Both	MT-CO2	3.013	Nonsynonymous	A148T	1	Topological domain; Mitochondrial intermembrane	rs1116904	probably_damaging	1	neutral	0.61	deleterious	2.81	21.4		transition
8063	T	C	1	C	1	Both	MT-CO2	0.008	Synonymous	L160L	1	Topological domain; Mitochondrial intermembrane	NA	NA	NA	NA	NA	NA	NA	NA		transition
8119	T	C	1	C	1	Both	MT-CO2	0.131	Synonymous	R178R	3	Topological domain; Mitochondrial intermembrane	NA	NA	NA	NA	NA	NA	NA	NA		transition
8158	A	G	1	G	1	Both	MT-CO2	0.181	Synonymous	V191V	3	Topological domain; Mitochondrial intermembrane	NA	NA	NA	NA	NA	NA	NA	NA		transition
8216	C	T	1	NA	NA	Wholeblood	MT-CO2	0.006	Synonymous	L211L	1	Topological domain; Mitochondrial intermembrane	NA	NA	NA	NA	NA	NA	NA	NA		transition
8251	G	A	13	A	12	Both	MT-CO2	5.992	Synonymous	G222G	3	Topological domain; Mitochondrial intermembrane	NA	NA	NA	NA	NA	NA	NA	NA		transition
8258	T	C	1	C	1	Both	MT-CO2	0.01	Nonsynonymous	F225L	1	Topological domain; Mitochondrial intermembrane	NA	benign	0	neutral	0.71	neutral	-0.4	0.39		transition
8260	T	C	1	C	1	Both	MT-CO2	0.102	Synonymous	F225F	3	Topological domain; Mitochondrial intermembrane	NA	NA	NA	NA	NA	NA	NA	NA		transition
8269	G	A	4	A	3	Both	MT-CO2	1.304	Synonymous	Term228Term	3	NA	NA	NA	NA	NA	NA	NA	NA	NA		transition
8292	G	A	3	A	3	Both	MT-NC7	0.259	NA	NA	NA	NA	NA	NA	NA	NA	NA	NA	NA	NA		transition
8387	G	A	1	A	1	Both	MT-ATP8	0.268	Nonsynonymous	V8M	1	Transmembrane; Helical	NA	probably_damaging	1	neutral	0.34	deleterious	2.35	18.52		transition
8393	C	T	1	T	1	Both	MT-ATP8	0.347	Nonsynonymous	P10S	1	Transmembrane; Helical	rs121434446	probably_damaging	1	deleterious	0.04	deleterious	2.5	19.46	ReportedReversible brain pseudoatrophy	transition
8395	C	T	1	T	1	Both	MT-ATP8	0.108	Synonymous	P10P	3	Transmembrane; Helical	NA	NA	NA	NA	NA	NA	NA	NA		transition
8436	C	T	1	T	1	Both	MT-ATP8	0	Nonsynonymous	T24I	2	Transmembrane; Helical	NA	benign	0	neutral	0.67	deleterious	0.26	5.29		transition
8448	T	C	1	C	1	Both	MT-ATP8	0.442	Nonsynonymous	M28T	2	NA	rs879056797	benign	0	neutral	0.31	neutral	-0.32	0.59		transition
8472	C	T	1	T	2	Both	MT-ATP8	0.287	Nonsynonymous	P36L	2	NA	rs879209186	benign	0.02	neutral	0.33	deleterious	0.16	4.2		transition
8473	T	C	1	C	1	Both	MT-ATP8	1.032	Synonymous	P36P	3	NA	NA	NA	NA	NA	NA	NA	NA	NA		transition
8512	A	G	1	G	1	Both	MT-ATP8	0.355	Synonymous	K49K	3	NA	NA	NA	NA	NA	NA	NA	NA	NA		transition
8521	A	G	1	G	1	Both	MT-ATP8	0.122	Synonymous	E52E	3	NA	NA	NA	NA	NA	NA	NA	NA	NA		transition
8527	A	NA	NA	G	1	LCL	MT-ATP8	0.399	Synonymous	K54K	3	NA	NA	NA	NA	NA	NA	NA	NA	NA	ReportedNeuromuscular disorder, possible helper mutation	transition
8531	A	G	1	G	1	Both	MT-ATP8	0.062	Nonsynonymous	T56A	1	NA	NA	possibly_damaging	0.9	neutral	0.51	deleterious	3.55	23.1		transition
8557	G	A	3	A	3	Both	MT-ATP8	0.573	Synonymous	L64L	3	NA	NA	NA	NA	NA	NA	NA	NA	NA		transition
8596	A	G	1	G	1	Both	MT-ATP6	0.015	Nonsynonymous	I24V	1	Transmembrane; Helical	NA	probably_damaging	0.93	neutral	0.34	neutral	1.59	13.81		transition
8610	T	C	1	C	1	Both	MT-ATP6	0.102	Synonymous	P28P	3	NA	NA	NA	NA	NA	NA	NA	NA	NA		transition
8614	T	C	3	C	3	Both	MT-ATP6	0.363	Synonymous	L30L	1	NA	NA	NA	NA	NA	NA	NA	NA	NA		transition
8616	G	T	1	T	1	Both	MT-ATP6	0.326	Nonsynonymous	L30F	3	NA	rs41427749	probably_damaging	1	neutral	0.39	deleterious	2.33	18.35		transversion
8623	A	G	1	NA	NA	Wholeblood	MT-ATP6	0.019	Nonsynonymous	T33A	1	NA	NA	benign	0	neutral	0.41	deleterious	0.69	8.74		transition
8657	C	T	1	NA	NA	Wholeblood	MT-ATP6	0.01	Nonsynonymous	T44I	2	NA	NA	benign	0	neutral	0.61	deleterious	1.86	15.34		transition
8658	C	T	1	T	1	Both	MT-ATP6	0.033	Synonymous	T44T	3	NA	NA	NA	NA	NA	NA	NA	NA	NA		transition
8697	G	A	14	A	14	Both	MT-ATP6	4.64	Synonymous	M57M	3	NA	NA	NA	NA	NA	NA	NA	NA	NA		transition
8705	T	C	1	C	1	Both	MT-ATP6	0.384	Nonsynonymous	M60T	2	NA	rs878959404	benign	0	neutral	0.49	neutral	-0.64	0.1		transition
8706	A	G	1	G	1	Both	MT-ATP6	0.077	Synonymous	M60M	3	NA	NA	NA	NA	NA	NA	NA	NA	NA		transition
8730	A	NA	NA	G	1	LCL	MT-ATP6	0.204	Synonymous	W68W	3	Transmembrane; Helical	NA	NA	NA	NA	NA	NA	NA	NA		transition
8793	T	C	1	C	1	Both	MT-ATP6	0.38	Synonymous	P89P	3	NA	NA	NA	NA	NA	NA	NA	NA	NA		transition
8794	C	T	1	T	1	Both	MT-ATP6	2.653	Nonsynonymous	H90Y	1	NA	rs2298007	benign	0	neutral	1	neutral	-0.94	0.02	ReportedExercise Endurance / Coronary Atherosclerosis risk	transition
8818	C	T	1	T	1	Both	MT-ATP6	0.604	Synonymous	L98L	1	Transmembrane; Helical	NA	NA	NA	NA	NA	NA	NA	NA		transition
8836	A	G	1	G	2	Both	MT-ATP6	0.305	Nonsynonymous	M104V	1	Transmembrane; Helical	NA	possibly_damaging	0.87	neutral	0.07	deleterious	2.69	20.8	ReportedLHON	transition
8843	T	C	1	C	1	Both	MT-ATP6	0.334	Nonsynonymous	I106T	2	Transmembrane; Helical	rs386829053	benign	0.28	deleterious	0.04	deleterious	0.51	7.48	Reported by paper as Likely BenignPatient with suspected mitochondrial disease	transition
8857	G	A	1	A	1	Both	MT-ATP6	0.069	Nonsynonymous	G111S	1	Transmembrane; Helical	rs201017581	benign	0.15	neutral	1	neutral	1.22	11.86		transition
8860	A	G	129	G	129	Both	MT-ATP6	98.48	Nonsynonymous	T112A	1	Transmembrane; Helical	rs2001031	benign	0	neutral	0.61	deleterious	0.35	6.13		transition
8938	A	G	1	G	1	Both	MT-ATP6	0.087	Nonsynonymous	I138V	1	Transmembrane; Helical	NA	probably_damaging	0.93	neutral	0.21	deleterious	3.04	22.3	ReportedPatient with suspected mitochondrial disease	transition
8950	G	A	1	A	1	Both	MT-ATP6	0.15	Nonsynonymous	V142I	1	Transmembrane; Helical	NA	benign	0	neutral	0.63	neutral	-0.97	0.02	ReportedLDYT	transition
8975	T	C	1	C	1	Both	MT-ATP6	0.023	Nonsynonymous	L150P	2	Transmembrane; Helical	rs1981459	possibly_damaging	0.64	deleterious	0	deleterious	3.67	23.3		transition
8994	G	A	4	A	4	Both	MT-ATP6	1.702	Synonymous	L156L	3	Transmembrane; Helical	NA	NA	NA	NA	NA	NA	NA	NA		transition
9006	A	G	2	G	2	Both	MT-ATP6	0.131	Synonymous	L160L	3	NA	NA	NA	NA	NA	NA	NA	NA	NA		transition
9007	A	G	1	G	1	Both	MT-ATP6	0.21	Nonsynonymous	T161A	1	NA	NA	probably_damaging	0.99	neutral	0.47	deleterious	3.58	23.2		transition
9009	C	A	1	A	1	Both	MT-ATP6	0	Synonymous	T161T	3	NA	NA	NA	NA	NA	NA	NA	NA	NA		transversion
9012	T	C	1	C	1	Both	MT-ATP6	0.039	Synonymous	A162A	3	NA	NA	NA	NA	NA	NA	NA	NA	NA		transition
9055	G	A	9	A	11	Both	MT-ATP6	4.24	Nonsynonymous	A177T	1	Transmembrane; Helical	rs193303045	possibly_damaging	0.51	neutral	0.55	deleterious	3.12	22.6	ReportedPD protective factor	transition
9064	G	A	1	A	1	Both	MT-ATP6	0.233	Nonsynonymous	A180T	1	Transmembrane; Helical	rs386420013	benign	0.03	neutral	0.45	deleterious	0.82	9.62		transition
9120	A	G	1	G	1	Both	MT-ATP6	0.075	Synonymous	L198L	3	Transmembrane; Helical	NA	NA	NA	NA	NA	NA	NA	NA		transition
9123	G	A	1	A	1	Both	MT-ATP6	4.616	Synonymous	L199L	3	Transmembrane; Helical	NA	NA	NA	NA	NA	NA	NA	NA		transition
9145	G	A	1	A	1	Both	MT-ATP6	0.083	Nonsynonymous	A207T	1	Transmembrane; Helical	NA	probably_damaging	1	deleterious	0.01	deleterious	4.35	24.1		transition
9230	T	C	1	C	1	Both	MT-CO3	0.149	Synonymous	Y8Y	3	NA	NA	NA	NA	NA	NA	NA	NA	NA		transition
9254	A	G	2	G	2	Both	MT-CO3	0.826	Synonymous	W16W	3	Transmembrane; Helical	NA	NA	NA	NA	NA	NA	NA	NA		transition
9266	G	A	3	A	3	Both	MT-CO3	0.531	Synonymous	G20G	3	Transmembrane; Helical	NA	NA	NA	NA	NA	NA	NA	NA		transition
9335	C	T	1	T	1	Both	MT-CO3	0.235	Synonymous	L43L	3	Transmembrane; Helical	NA	NA	NA	NA	NA	NA	NA	NA		transition
9336	A	G	1	G	1	Both	MT-CO3	0.17	Nonsynonymous	M44V	1	Transmembrane; Helical	rs28474779	benign	0	neutral	0.35	neutral	-1.22	0.01		transition
9356	C	T	1	T	1	Both	MT-CO3	0.083	Synonymous	N50N	3	Transmembrane; Helical	NA	NA	NA	NA	NA	NA	NA	NA		transition
9365	C	T	1	T	1	Both	MT-CO3	0.21	Synonymous	T53T	3	Transmembrane; Helical	NA	NA	NA	NA	NA	NA	NA	NA		transition
9377	A	G	1	G	1	Both	MT-CO3	0.793	Synonymous	W57W	3	Transmembrane; Helical	NA	NA	NA	NA	NA	NA	NA	NA		transition
9380	G	A	2	A	2	Both	MT-CO3	0.928	Synonymous	W58W	3	Transmembrane; Helical	NA	NA	NA	NA	NA	NA	NA	NA		transition
9477	G	A	10	A	10	Both	MT-CO3	3.957	Nonsynonymous	V91I	1	Transmembrane; Helical	rs2853825	benign	0	neutral	0.47	deleterious	0.45	7.07		transition
9548	G	A	1	A	1	Both	MT-CO3	1.597	Synonymous	G114G	3	NA	NA	NA	NA	NA	NA	NA	NA	NA		transition
9554	G	A	1	A	1	Both	MT-CO3	1.325	Synonymous	W116W	3	NA	NA	NA	NA	NA	NA	NA	NA	NA		transition
9563	A	G	1	G	1	Both	MT-CO3	0.004	Synonymous	T119T	3	NA	NA	NA	NA	NA	NA	NA	NA	NA		transition
9632	A	G	1	G	1	Both	MT-CO3	0.149	Synonymous	V142V	3	Transmembrane; Helical	NA	NA	NA	NA	NA	NA	NA	NA		transition
9667	A	G	2	G	2	Both	MT-CO3	0.519	Nonsynonymous	N154S	2	NA	rs41482146	benign	0.14	neutral	0.57	deleterious	-0.06	2.02		transition
9682	T	C	1	C	1	Both	MT-CO3	0.118	Nonsynonymous	M159T	2	Transmembrane; Helical	rs199750417	benign	0	neutral	0.65	neutral	-0.42	0.36		transition
9698	T	C	9	C	11	Both	MT-CO3	4.038	Synonymous	L164L	3	Transmembrane; Helical	NA	NA	NA	NA	NA	NA	NA	NA		transition
9708	T	C	1	C	1	Both	MT-CO3	0.048	Synonymous	L168L	1	Transmembrane; Helical	NA	NA	NA	NA	NA	NA	NA	NA		transition
9716	T	C	2	C	3	Both	MT-CO3	1.075	Synonymous	G170G	3	Transmembrane; Helical	NA	NA	NA	NA	NA	NA	NA	NA		transition
9738	G	A	1	A	1	Both	MT-CO3	0.122	Nonsynonymous	A178T	1	Transmembrane; Helical	NA	benign	0.06	neutral	0.38	deleterious	2.45	19.14		transition
9804	G	A	1	A	1	Both	MT-CO3	0.289	Nonsynonymous	A200T	1	Transmembrane; Helical	rs200613617	benign	0.01	neutral	0.47	deleterious	2.33	18.38	ReportedLHON / MS	transition
9836	T	C	1	C	1	Both	MT-CO3	0.029	Synonymous	I210I	3	Transmembrane; Helical	NA	NA	NA	NA	NA	NA	NA	NA		transition
9899	T	C	3	C	3	Both	MT-CO3	1.09	Synonymous	H231H	3	NA	NA	NA	NA	NA	NA	NA	NA	NA		transition
9923	C	T	1	T	1	Both	MT-CO3	0.079	Synonymous	A239A	3	Transmembrane; Helical	NA	NA	NA	NA	NA	NA	NA	NA		transition
9947	G	A	2	A	2	Both	MT-CO3	0.899	Synonymous	V247V	3	Transmembrane; Helical	NA	NA	NA	NA	NA	NA	NA	NA		transition
9950	T	C	1	C	1	Both	MT-CO3	3.789	Synonymous	V248V	3	Transmembrane; Helical	NA	NA	NA	NA	NA	NA	NA	NA		transition
10034	T	C	6	C	6	Both	MT-TG	1.553	NA	NA	NA	NA	NA	NA	NA	NA	NA	NA	NA	NA		transition
10097	A	G	1	G	1	Both	MT-ND3	0.112	Synonymous	L13L	3	Transmembrane; Helical	NA	NA	NA	NA	NA	NA	NA	NA		transition
10124	T	C	1	C	1	Both	MT-ND3	0.096	Synonymous	F22F	3	Transmembrane; Helical	NA	NA	NA	NA	NA	NA	NA	NA		transition
10172	G	A	1	A	1	Both	MT-ND3	0.843	Synonymous	E38E	3	NA	NA	NA	NA	NA	NA	NA	NA	NA		transition
10175	C	T	1	T	1	Both	MT-ND3	0	Synonymous	C39C	3	NA	NA	NA	NA	NA	NA	NA	NA	NA		transition
10217	A	G	1	G	1	Both	MT-ND3	0.181	Synonymous	M53M	3	NA	NA	NA	NA	NA	NA	NA	NA	NA		transition
10237	T	C	1	C	1	Both	MT-ND3	0.164	Nonsynonymous	I60T	2	Transmembrane; Helical	rs193302927	probably_damaging	0.96	neutral	0.09	deleterious	3.33	22.9	ReportedLHON	transition
10238	T	C	8	C	8	Both	MT-ND3	5.963	Synonymous	I60I	3	Transmembrane; Helical	NA	NA	NA	NA	NA	NA	NA	NA		transition
10262	A	G	1	G	1	Both	MT-ND3	0.042	Synonymous	E68E	3	Transmembrane; Helical	NA	NA	NA	NA	NA	NA	NA	NA		transition
10310	G	A	1	A	1	Both	MT-ND3	3.696	Synonymous	L84L	3	Transmembrane; Helical	NA	NA	NA	NA	NA	NA	NA	NA		transition
10334	C	T	1	T	1	Both	MT-ND3	0.015	Synonymous	L92L	3	Transmembrane; Helical	NA	NA	NA	NA	NA	NA	NA	NA		transition
10373	G	A	1	A	1	Both	MT-ND3	1.119	Synonymous	E105E	3	NA	NA	NA	NA	NA	NA	NA	NA	NA		transition
10398	A	G	26	G	26	Both	MT-ND3	43.973	Nonsynonymous	T114A	1	NA	rs2853826	benign	0	neutral	0.83	neutral	-0.99	0.02	Reported; lineage L & M marker, also hg IJKPD protective factor / longevity / altered cell pH / metabolic syndrome / breast cancer risk / Leigh Syndrome risk / ADHD / cognitive decline / SCA2 age of onset / Fuchs endothelial corneal dystrophy	transition
10410	T	A	2	C	1	Both	MT-TR	0.494	NA	NA	NA	NA	NA	NA	NA	NA	NA	NA	NA	NA		transition
10463	T	C	13	C	14	Both	MT-TR	4.8	NA	NA	NA	NA	NA	NA	NA	NA	NA	NA	NA	NA		transition
10499	A	G	1	G	1	Both	MT-ND4L	0.909	Synonymous	L10L	3	Transmembrane; Helical	NA	NA	NA	NA	NA	NA	NA	NA		transition
10506	A	G	2	G	2	Both	MT-ND4L	0.255	Nonsynonymous	T13A	1	Transmembrane; Helical	rs199688733	benign	0.01	neutral	0.29	neutral	-0.26	0.81		transition
10550	A	G	9	G	10	Both	MT-ND4L	3.739	Synonymous	M27M	3	NA	NA	NA	NA	NA	NA	NA	NA	NA		transition
10586	G	A	1	A	1	Both	MT-ND4L	1.607	Synonymous	S39S	3	Transmembrane; Helical	NA	NA	NA	NA	NA	NA	NA	NA		transition
10589	G	A	2	A	2	Both	MT-ND4L	3.604	Synonymous	L40L	3	Transmembrane; Helical	NA	NA	NA	NA	NA	NA	NA	NA		transition
10646	G	A	1	A	1	Both	MT-ND4L	0.359	Synonymous	V59V	3	Transmembrane; Helical	NA	NA	NA	NA	NA	NA	NA	NA		transition
10733	C	T	1	T	1	Both	MT-ND4L	0.166	Synonymous	D88D	3	NA	NA	NA	NA	NA	NA	NA	NA	NA		transition
10750	A	G	1	G	1	Both	MT-ND4L	0.469	Nonsynonymous	N94S	2	NA	rs372297272	benign	0.08	neutral	0.51	deleterious	0.32	5.85		transition
10876	A	G	1	G	1	Both	MT-ND4	0.986	Synonymous	L39L	3	Transmembrane; Helical	NA	NA	NA	NA	NA	NA	NA	NA		transition
10885	T	C	1	C	1	Both	MT-ND4	0.11	Synonymous	F42F	3	Transmembrane; Helical	NA	NA	NA	NA	NA	NA	NA	NA		transition
10915	T	C	1	C	1	Both	MT-ND4	4.146	Synonymous	C52C	3	NA	NA	NA	NA	NA	NA	NA	NA	NA		transition
10927	T	C	1	C	1	Both	MT-ND4	0.444	Synonymous	F56F	3	NA	NA	NA	NA	NA	NA	NA	NA	NA		transition
10955	C	T	1	T	1	Both	MT-ND4	0.054	Synonymous	L66L	1	Transmembrane; Helical	NA	NA	NA	NA	NA	NA	NA	NA		transition
10978	A	G	2	G	2	Both	MT-ND4	0.341	Synonymous	L73L	3	Transmembrane; Helical	NA	NA	NA	NA	NA	NA	NA	NA		transition
11050	T	G	1	G	1	Both	MT-ND4	0.002	Synonymous	S97S	3	NA	NA	NA	NA	NA	NA	NA	NA	NA		transversion
11065	A	G	1	G	1	Both	MT-ND4	0.286	Synonymous	L102L	3	Transmembrane; Helical	NA	NA	NA	NA	NA	NA	NA	NA		transition
11101	A	G	1	G	1	Both	MT-ND4	0.108	Synonymous	E114E	3	Transmembrane; Helical	NA	NA	NA	NA	NA	NA	NA	NA		transition
11197	C	T	1	T	1	Both	MT-ND4	0.203	Synonymous	G146G	3	Transmembrane; Helical	NA	NA	NA	NA	NA	NA	NA	NA		transition
11204	T	C	1	C	1	Both	MT-ND4	0.32	Nonsynonymous	F149L	1	Transmembrane; Helical	rs201803443	benign	0.03	neutral	0.68	deleterious	2.16	17.25		transition
11242	C	G	1	G	1	Both	MT-ND4	0.041	Synonymous	L161L	3	Transmembrane; Helical	NA	NA	NA	NA	NA	NA	NA	NA		transversion
11251	A	G	28	G	27	Both	MT-ND4	9.31	Synonymous	L164L	3	Transmembrane; Helical	NA	NA	NA	NA	NA	NA	NA	NA	ReportedReduced risk of PD	transition
11299	T	C	8	C	10	Both	MT-ND4	4.144	Synonymous	T180T	3	NA	NA	NA	NA	NA	NA	NA	NA	NA		transition
11332	C	T	1	T	2	Both	MT-ND4	1.212	Synonymous	A191A	3	NA	NA	NA	NA	NA	NA	NA	NA	NA		transition
11337	A	G	1	G	1	Both	MT-ND4	0.064	Nonsynonymous	N193S	2	NA	NA	benign	0.03	neutral	0.42	neutral	-0.47	0.27		transition
11339	T	C	1	C	2	Both	MT-ND4	0.291	Synonymous	L194L	1	NA	NA	NA	NA	NA	NA	NA	NA	NA		transition
11362	A	G	1	G	1	Both	MT-ND4	0.257	Synonymous	M201M	3	Transmembrane; Helical	NA	NA	NA	NA	NA	NA	NA	NA		transition
11377	G	A	1	A	1	Both	MT-ND4	1.242	Synonymous	K206K	3	Transmembrane; Helical	NA	NA	NA	NA	NA	NA	NA	NA		transition
11410	T	NA	NA	C	1	LCL	MT-ND4	0.206	Synonymous	P217P	3	NA	NA	NA	NA	NA	NA	NA	NA	NA		transition
11440	G	A	1	A	1	Both	MT-ND4	0.77	Synonymous	G227G	3	Transmembrane; Helical	NA	NA	NA	NA	NA	NA	NA	NA		transition
11467	A	G	25	G	28	Both	MT-ND4	12.487	Synonymous	L236L	3	Transmembrane; Helical	NA	NA	NA	NA	NA	NA	NA	NA	ReportedAltered brain pH / sCJD patients	transition
11470	A	G	1	G	1	Both	MT-ND4	0.278	Synonymous	K237K	3	Transmembrane; Helical	NA	NA	NA	NA	NA	NA	NA	NA		transition
11485	T	C	1	C	2	Both	MT-ND4	0.795	Synonymous	G242G	3	Transmembrane; Helical	NA	NA	NA	NA	NA	NA	NA	NA		transition
11515	C	A	1	A	1	Both	MT-ND4	0.014	Synonymous	P252P	3	NA	NA	NA	NA	NA	NA	NA	NA	NA		transversion
11566	A	G	1	G	1	Both	MT-ND4	0.093	Synonymous	M269M	3	Transmembrane; Helical	NA	NA	NA	NA	NA	NA	NA	NA		transition
11641	A	NA	NA	G	1	LCL	MT-ND4	1.53	Synonymous	M294M	3	Transmembrane; Helical	NA	NA	NA	NA	NA	NA	NA	NA		transition
11653	A	G	1	G	1	Both	MT-ND4	0.49	Synonymous	V298V	3	Transmembrane; Helical	NA	NA	NA	NA	NA	NA	NA	NA		transition
11674	C	T	4	T	4	Both	MT-ND4	1.173	Synonymous	T305T	3	NA	NA	NA	NA	NA	NA	NA	NA	NA		transition
11719	G	A	69	A	71	Both	MT-ND4	77.446	Synonymous	G320G	3	Transmembrane; Helical	NA	NA	NA	NA	NA	NA	NA	NA		transition
11732	T	C	1	C	1	Both	MT-ND4	0.185	Synonymous	L325L	1	Transmembrane; Helical	NA	NA	NA	NA	NA	NA	NA	NA		transition
11743	C	T	1	T	1	Both	MT-ND4	0.033	Synonymous	C328C	3	Transmembrane; Helical	NA	NA	NA	NA	NA	NA	NA	NA		transition
11761	C	T	1	T	1	Both	MT-ND4	0.172	Synonymous	Y334Y	3	NA	NA	NA	NA	NA	NA	NA	NA	NA		transition
11806	A	G	1	G	1	Both	MT-ND4	0.002	Synonymous	Q349Q	3	NA	NA	NA	NA	NA	NA	NA	NA	NA		transition
11812	A	G	11	G	10	Both	MT-ND4	3.324	Synonymous	L351L	3	Transmembrane; Helical	NA	NA	NA	NA	NA	NA	NA	NA		transition
11840	C	T	1	T	2	Both	MT-ND4	0.405	Synonymous	L361L	1	Transmembrane; Helical	NA	NA	NA	NA	NA	NA	NA	NA		transition
11864	T	C	1	C	2	Both	MT-ND4	0.135	Synonymous	L369L	1	Transmembrane; Helical	NA	NA	NA	NA	NA	NA	NA	NA		transition
11893	A	G	2	G	2	Both	MT-ND4	0.176	Synonymous	E378E	3	NA	NA	NA	NA	NA	NA	NA	NA	NA		transition
11914	G	A	2	A	2	Both	MT-ND4	10.975	Synonymous	T385T	3	NA	NA	NA	NA	NA	NA	NA	NA	NA		transition
11928	A	G	1	G	1	Both	MT-ND4	0.249	Nonsynonymous	N390S	2	NA	NA	benign	0.08	neutral	0.4	neutral	1.61	13.93		transition
11944	T	C	1	C	1	Both	MT-ND4	3	Synonymous	L395L	3	Transmembrane; Helical	NA	NA	NA	NA	NA	NA	NA	NA		transition
11947	A	G	4	G	4	Both	MT-ND4	1.111	Synonymous	T396T	3	Transmembrane; Helical	NA	NA	NA	NA	NA	NA	NA	NA		transition
11971	C	T	1	T	1	Both	MT-ND4	0.029	Synonymous	A404A	3	Transmembrane; Helical	NA	NA	NA	NA	NA	NA	NA	NA		transition
11989	A	G	1	G	1	Both	MT-ND4	0.044	Synonymous	M410M	3	Transmembrane; Helical	NA	NA	NA	NA	NA	NA	NA	NA		transition
12007	G	A	3	A	3	Both	MT-ND4	6.32	Synonymous	W416W	3	NA	NA	NA	NA	NA	NA	NA	NA	NA		transition
12084	C	T	1	T	1	Both	MT-ND4	0.095	Nonsynonymous	S442F	2	NA	NA	benign	0	neutral	0.78	neutral	1.28	12.15		transition
12092	C	T	1	T	1	Both	MT-ND4	0.069	Nonsynonymous	L445F	1	NA	NA	possibly_damaging	0.74	neutral	0.7	deleterious	4.09	23.7		transition
12119	A	C	1	C	1	Both	MT-ND4	0.002	Nonsynonymous	I454L	1	NA	NA	probably_damaging	0.99	neutral	0.28	deleterious	3.92	23.5		transversion
12127	G	A	1	A	1	Both	MT-ND4	0.563	Synonymous	G456G	3	NA	NA	NA	NA	NA	NA	NA	NA	NA		transition
12308	A	G	26	G	28	Both	MT-TL2	12.439	NA	NA	NA	NA	NA	NA	NA	NA	NA	NA	NA	NA	ReportedCPEO / Stroke / CM / Breast & Renal & Prostate Cancer Risk / Altered brain pH /sCJD	transition
12372	G	A	23	A	28	Both	MT-ND5	13.473	Synonymous	L12L	3	NA	NA	NA	NA	NA	NA	NA	NA	NA	ReportedAltered brain pH / sCJD patients	transition
12414	T	C	3	C	4	Both	MT-ND5	1.401	Synonymous	P26P	3	NA	NA	NA	NA	NA	NA	NA	NA	NA		transition
12441	T	NA	NA	C	1	LCL	MT-ND5	0.127	Synonymous	Y35Y	3	NA	NA	NA	NA	NA	NA	NA	NA	NA		transition
12474	C	T	1	T	1	Both	MT-ND5	0.035	Synonymous	I46I	3	Transmembrane; Helical	NA	NA	NA	NA	NA	NA	NA	NA		transition
12501	G	A	4	A	8	Both	MT-ND5	2.574	Synonymous	M55M	3	Transmembrane; Helical	NA	NA	NA	NA	NA	NA	NA	NA		transition
12528	G	NA	NA	A	1	LCL	MT-ND5	0.066	Synonymous	S64S	3	NA	NA	NA	NA	NA	NA	NA	NA	NA		transition
12544	A	G	1	G	1	Both	MT-ND5	0.004	Nonsynonymous	T70A	1	NA	NA	benign	0.02	neutral	0.49	neutral	1.34	12.46		transition
12599	T	C	1	C	1	Both	MT-ND5	0.037	Nonsynonymous	M88T	2	Transmembrane; Helical	NA	benign	0.01	neutral	0.42	neutral	-0.25	0.87		transition
12612	A	G	13	G	13	Both	MT-ND5	5.087	Synonymous	V92V	3	Transmembrane; Helical	NA	NA	NA	NA	NA	NA	NA	NA		transition
12618	G	NA	NA	A	1	LCL	MT-ND5	1.352	Synonymous	L94L	3	Transmembrane; Helical	NA	NA	NA	NA	NA	NA	NA	NA		transition
12633	C	A	2	A	3	Both	MT-ND5	1.206	Synonymous	S99S	3	Transmembrane; Helical	NA	NA	NA	NA	NA	NA	NA	NA		transversion
12634	A	NA	NA	G	1	LCL	MT-ND5	0.284	Nonsynonymous	I100V	1	Transmembrane; Helical	NA	probably_damaging	1	neutral	0.5	deleterious	2.89	21.8	ReportedThyroid Cancer Cell Line	transition
12642	A	G	1	G	1	Both	MT-ND5	0.116	Synonymous	E102E	3	Transmembrane; Helical	NA	NA	NA	NA	NA	NA	NA	NA		transition
12696	T	C	1	C	1	Both	MT-ND5	0.324	Synonymous	Y120Y	3	NA	NA	NA	NA	NA	NA	NA	NA	NA		transition
12705	C	T	15	T	15	Both	MT-ND5	41.116	Synonymous	I123I	3	Transmembrane; Helical	NA	NA	NA	NA	NA	NA	NA	NA	ReportedPossible protective factor for normal tension glaucoma	transition
12711	A	G	1	G	1	Both	MT-ND5	0.089	Synonymous	L125L	3	Transmembrane; Helical	NA	NA	NA	NA	NA	NA	NA	NA		transition
12771	G	A	1	A	1	Both	MT-ND5	1.127	Synonymous	E145E	3	Transmembrane; Helical	NA	NA	NA	NA	NA	NA	NA	NA		transition
12795	G	A	1	A	2	Both	MT-ND5	0.093	Synonymous	L153L	3	Transmembrane; Helical	NA	NA	NA	NA	NA	NA	NA	NA		transition
12804	T	C	1	C	1	Both	MT-ND5	0.087	Synonymous	S156S	3	Transmembrane; Helical	NA	NA	NA	NA	NA	NA	NA	NA		transition
12810	A	NA	NA	G	1	LCL	MT-ND5	1.821	Synonymous	W158W	3	Transmembrane; Helical	NA	NA	NA	NA	NA	NA	NA	NA		transition
12811	T	NA	NA	C	1	LCL	MT-ND5	1.215	Nonsynonymous	Y159H	1	Transmembrane; Helical	rs199974018	benign	0.01	neutral	0.52	deleterious	0.04	3.02	ReportedPossible LHON factor	transition
12822	A	G	1	G	2	Both	MT-ND5	0.28	Synonymous	A162A	3	NA	NA	NA	NA	NA	NA	NA	NA	NA		transition
12879	T	NA	NA	C	1	LCL	MT-ND5	0.612	Synonymous	G181G	3	Transmembrane; Helical	NA	NA	NA	NA	NA	NA	NA	NA		transition
12937	A	G	1	G	1	Both	MT-ND5	0.253	Nonsynonymous	M201V	1	NA	rs201612920	benign	0.02	neutral	0.63	neutral	-0.43	0.33		transition
12954	T	C	2	C	2	Both	MT-ND5	0.166	Synonymous	A206A	3	NA	NA	NA	NA	NA	NA	NA	NA	NA		transition
13017	A	G	1	G	1	Both	MT-ND5	0.068	Synonymous	L227L	3	Transmembrane; Helical	NA	NA	NA	NA	NA	NA	NA	NA		transition
13020	T	C	1	C	1	Both	MT-ND5	1.073	Synonymous	G228G	3	Transmembrane; Helical	NA	NA	NA	NA	NA	NA	NA	NA		transition
13104	A	NA	NA	G	1	LCL	MT-ND5	0.571	Synonymous	G256G	3	Transmembrane; Helical	NA	NA	NA	NA	NA	NA	NA	NA		transition
13129	C	T	1	T	1	Both	MT-ND5	0.451	Nonsynonymous	P265S	1	NA	NA	probably_damaging	0.96	neutral	0.84	deleterious	3.56	23.1		transition
13145	G	A	1	A	1	Both	MT-ND5	1.069	Nonsynonymous	S270N	2	NA	rs386829175	benign	0.01	neutral	0.51	neutral	-1.05	0.01		transition
13188	C	T	1	T	3	Both	MT-ND5	0.523	Synonymous	T284T	3	Transmembrane; Helical	NA	NA	NA	NA	NA	NA	NA	NA		transition
13198	G	NA	NA	A	1	LCL	MT-ND5	0.002	Nonsynonymous	A288T	1	Transmembrane; Helical	NA	benign	0.01	neutral	0.42	neutral	-0.4	0.39		transition
13293	C	NA	NA	T	1	LCL	MT-ND5	0.073	Synonymous	I319I	3	Transmembrane; Helical	NA	NA	NA	NA	NA	NA	NA	NA		transition
13359	G	A	1	A	1	Both	MT-ND5	0.477	Synonymous	M341M	3	Transmembrane; Helical	NA	NA	NA	NA	NA	NA	NA	NA		transition
13368	G	A	15	A	15	Both	MT-ND5	4.904	Synonymous	G344G	3	Transmembrane; Helical	NA	NA	NA	NA	NA	NA	NA	NA		transition
13392	T	C	1	C	1	Both	MT-ND5	0.137	Synonymous	N352N	3	NA	NA	NA	NA	NA	NA	NA	NA	NA		transition
13528	A	NA	NA	G	1	LCL	MT-ND5	0.112	Nonsynonymous	T398A	1	NA	rs55882959	benign	0.12	neutral	0.66	deleterious	0.76	9.24	ReportedLHON-like, LHON, MELAS	transition
13542	A	G	1	G	1	Both	MT-ND5	0.191	Synonymous	S402S	3	NA	NA	NA	NA	NA	NA	NA	NA	NA		transition
13563	A	G	1	G	1	Both	MT-ND5	0.694	Synonymous	L409L	3	Transmembrane; Helical	NA	NA	NA	NA	NA	NA	NA	NA		transition
13565	C	NA	NA	T	1	LCL	MT-ND5	0.11	Nonsynonymous	S410F	2	Transmembrane; Helical	rs56039545	benign	0.01	neutral	0.46	deleterious	2.86	21.7		transition
13617	T	C	10	C	10	Both	MT-ND5	3.889	Synonymous	I427I	3	Transmembrane; Helical	NA	NA	NA	NA	NA	NA	NA	NA		transition
13630	A	G	1	G	1	Both	MT-ND5	0.189	Nonsynonymous	T432A	1	NA	NA	benign	0.05	neutral	0.54	deleterious	1.93	15.76		transition
13637	A	G	3	G	3	Both	MT-ND5	0.766	Nonsynonymous	Q434R	2	NA	rs200855215	benign	0.01	neutral	0.36	deleterious	0.58	8.02	ReportedPossible LHON factor	transition
13680	C	T	3	T	3	Both	MT-ND5	0.488	Synonymous	P448P	3	NA	NA	NA	NA	NA	NA	NA	NA	NA		transition
13708	G	A	17	A	16	Both	MT-ND5	7.18	Nonsynonymous	A458T	1	Transmembrane; Helical	rs28359178	benign	0.02	neutral	0.48	neutral	1.25	12.03	Conflicting reportsLHON / Increased MS risk / higher freq in PD-ADS	transition
13710	A	G	1	G	1	Both	MT-ND5	0.216	Synonymous	A458A	3	Transmembrane; Helical	NA	NA	NA	NA	NA	NA	NA	NA		transition
13713	C	A	1	A	1	Both	MT-ND5	0.006	Synonymous	A459A	3	Transmembrane; Helical	NA	NA	NA	NA	NA	NA	NA	NA		transversion
13734	T	C	1	C	1	Both	MT-ND5	0.679	Synonymous	F466F	3	Transmembrane; Helical	NA	NA	NA	NA	NA	NA	NA	NA		transition
13740	T	C	1	C	2	Both	MT-ND5	0.417	Synonymous	I468I	3	Transmembrane; Helical	NA	NA	NA	NA	NA	NA	NA	NA		transition
13743	T	C	1	C	1	Both	MT-ND5	0.451	Synonymous	T469T	3	Transmembrane; Helical	NA	NA	NA	NA	NA	NA	NA	NA		transition
13748	A	G	1	G	1	Both	MT-ND5	0.135	Nonsynonymous	N471S	2	Transmembrane; Helical	rs879029751	benign	0.04	neutral	0.46	deleterious	0.13	3.91		transition
13759	G	A	1	A	1	Both	MT-ND5	3.7	Nonsynonymous	A475T	1	Transmembrane; Helical	rs386420024	benign	0.01	neutral	0.47	neutral	-0.29	0.69	ReportedPossible LHON factor	transition
13762	T	G	1	G	1	Both	MT-ND5	0.081	Nonsynonymous	S476A	1	Transmembrane; Helical	rs879154715	benign	0.27	neutral	0.58	neutral	1.22	11.86		transversion
13780	A	G	6	G	6	Both	MT-ND5	1.777	Nonsynonymous	I482V	1	Transmembrane; Helical	rs41358152	benign	0.01	neutral	0.51	neutral	1.28	12.18		transition
13827	A	G	1	G	1	Both	MT-ND5	0.494	Synonymous	G497G	3	Transmembrane; Helical	NA	NA	NA	NA	NA	NA	NA	NA		transition
13879	T	C	3	C	2	Both	MT-ND5	0.747	Nonsynonymous	S515P	1	NA	rs879087566	benign	0.01	neutral	0.25	neutral	-0.16	1.34		transition
13928	G	C	2	C	2	Both	MT-ND5	4.931	Nonsynonymous	S531T	2	NA	rs28359184	benign	0.01	neutral	0.4	neutral	-0.98	0.02		transversion
13933	A	G	1	G	1	Both	MT-ND5	0.23	Nonsynonymous	T533A	1	NA	rs879235634	benign	0.02	neutral	0.51	deleterious	0.64	8.42		transition
13934	C	T	4	T	4	Both	MT-ND5	1.246	Nonsynonymous	T533M	2	NA	rs193302971	benign	0.08	neutral	0.26	deleterious	0.07	3.29		transition
13943	C	T	1	T	1	Both	MT-ND5	0.056	Nonsynonymous	T536M	2	NA	NA	benign	0.01	neutral	0.24	neutral	1	10.66		transition
13965	T	C	2	C	2	Both	MT-ND5	0.48	Synonymous	L543L	3	NA	NA	NA	NA	NA	NA	NA	NA	NA		transition
13966	A	G	2	G	2	Both	MT-ND5	1.254	Nonsynonymous	T544A	1	NA	rs41535848	benign	0.01	neutral	0.56	deleterious	0.51	7.54		transition
14002	A	G	2	G	2	Both	MT-ND5	0.241	Nonsynonymous	T556A	1	NA	rs386829198	benign	0	neutral	0.59	deleterious	0.53	7.65	ReportedHigh altitude pulmonary edema susceptibility	transition
14040	G	A	2	A	2	Both	MT-ND5	0.461	Synonymous	Q568Q	3	NA	NA	NA	NA	NA	NA	NA	NA	NA		transition
14070	A	G	1	G	1	Both	MT-ND5	0.401	Synonymous	S578S	3	NA	NA	NA	NA	NA	NA	NA	NA	NA		transition
14118	A	G	1	G	1	Both	MT-ND5	0.179	Synonymous	P594P	3	Transmembrane; Helical	NA	NA	NA	NA	NA	NA	NA	NA		transition
14133	A	G	1	G	1	Both	MT-ND5	0.914	Synonymous	L599L	3	Transmembrane; Helical	NA	NA	NA	NA	NA	NA	NA	NA		transition
14139	A	G	2	G	2	Both	MT-ND5	0.64	Synonymous	L601L	3	Transmembrane; Helical	NA	NA	NA	NA	NA	NA	NA	NA		transition
14167	C	T	8	T	10	Both	MT-ND6	3.829	Synonymous	E169E	3	Transmembrane; Helical	NA	NA	NA	NA	NA	NA	NA	NA		transition
14182	T	C	6	C	6	Both	MT-ND6	2.566	Synonymous	V164V	3	Transmembrane; Helical	NA	NA	NA	NA	NA	NA	NA	NA		transition
14233	A	G	11	G	11	Both	MT-ND6	3.748	Synonymous	D147D	3	NA	NA	NA	NA	NA	NA	NA	NA	NA		transition
14299	T	C	1	C	1	Both	MT-ND6	0.062	Synonymous	M125M	3	Transmembrane; Helical	NA	NA	NA	NA	NA	NA	NA	NA		transition
14305	G	A	1	A	1	Both	MT-ND6	0.712	Synonymous	S123S	3	Transmembrane; Helical	NA	NA	NA	NA	NA	NA	NA	NA		transition
14364	G	A	1	A	1	Both	MT-ND6	0.774	Synonymous	L104L	1	Transmembrane; Helical	NA	NA	NA	NA	NA	NA	NA	NA		transition
14365	C	T	1	T	1	Both	MT-ND6	0.475	Synonymous	V103V	3	Transmembrane; Helical	NA	NA	NA	NA	NA	NA	NA	NA		transition
14395	T	C	1	C	1	Both	MT-ND6	0.014	Synonymous	L93L	3	Transmembrane; Helical	NA	NA	NA	NA	NA	NA	NA	NA		transition
14425	C	T	1	T	1	Both	MT-ND6	0.006	Synonymous	G83G	3	NA	NA	NA	NA	NA	NA	NA	NA	NA		transition
14433	C	T	1	T	1	Both	MT-ND6	0.069	Nonsynonymous	A81T	1	NA	NA	benign	0.02	neutral	0.54	neutral	-0.15	1.39		transition
14470	T	C, A	5	C, A	5	Both	MT-ND6	1.734 (0.318)	Synonymous	G68G	3	NA	NA	NA	NA	NA	NA	NA	NA	NA		transition
14484	T	C	1	C	1	Both	MT-ND6	0.122	Nonsynonymous	M64V	1	Transmembrane; Helical	rs199476104	probably_damaging	0.99	neutral	0.49	neutral	0.89	10.02	CfrmLHON	transition
14569	G	A	2	A	2	Both	MT-ND6	2.604	Synonymous	S35S	3	Transmembrane; Helical	NA	NA	NA	NA	NA	NA	NA	NA		transition
14581	T	C	1	C	1	Both	MT-ND6	0.204	Synonymous	V31V	3	Transmembrane; Helical	NA	NA	NA	NA	NA	NA	NA	NA		transition
14582	A	G	1	G	1	Both	MT-ND6	0.513	Nonsynonymous	V31A	2	Transmembrane; Helical	rs41354845	benign	0.02	neutral	0.54	neutral	-0.52	0.2	Reported: individually neutral variants causing LHON in combinationLHON synergistic combo 14258A + 14582G	transition
14620	C	T	1	T	2	Both	MT-ND6	1.314	Synonymous	G18G	3	Transmembrane; Helical	NA	NA	NA	NA	NA	NA	NA	NA		transition
14687	A	G	3	G	3	Both	MT-TE	0.585	NA	NA	NA	NA	NA	NA	NA	NA	NA	NA	NA	NA	ReportedMito myopathy w respiratory failure; intellectual disability	transition
14743	A	G	1	G	1	Both	MT-NC9	0.017	NA	NA	NA	NA	NA	NA	NA	NA	NA	NA	NA	NA		transition
14750	A	NA	NA	G	1	LCL	MT-CYB	0.079	Nonsynonymous	T2A	1	NA	NA	benign	0	neutral	1	deleterious	0	2.58		transition
14766	C	T	71	T	74	Both	MT-CYB	76.894	Nonsynonymous	T7I	2	NA	rs193302980,rs527236041	benign	0.01	neutral	0.21	deleterious	1.93	15.79		transition
14769	A	G	1	G	1	Both	MT-CYB	1.086	Nonsynonymous	N8S	2	NA	rs28357679	probably_damaging	0.98	neutral	0.58	neutral	1.25	11.99		transition
14793	A	G	5	G	5	Both	MT-CYB	1.997	Nonsynonymous	H16R	2	NA	rs2853504	benign	0	neutral	0.55	neutral	1.01	10.71		transition
14798	T	C	17	C	19	Both	MT-CYB	6.546	Nonsynonymous	F18L	1	NA	rs28357681	benign	0	neutral	0.66	deleterious	0.3	5.73		transition
14836	A	G	1	G	1	Both	MT-CYB	0.023	Synonymous	W30W	3	NA	NA	NA	NA	NA	NA	NA	NA	NA		transition
14861	G	A	1	A	1	Both	MT-CYB	0.301	Nonsynonymous	A39T	1	Transmembrane; Helical	rs2853505	benign	0.01	neutral	0.42	deleterious	2.33	18.33		transition
14872	C	T	4	T	4	Both	MT-CYB	0.629	Synonymous	I42I	3	Transmembrane; Helical	NA	NA	NA	NA	NA	NA	NA	NA		transition
14902	C	T	1	T	1	Both	MT-CYB	0.249	Synonymous	A52A	3	Transmembrane; Helical	NA	NA	NA	NA	NA	NA	NA	NA		transition
14905	G	A	12	A	14	Both	MT-CYB	5.215	Synonymous	M53M	3	Transmembrane; Helical	NA	NA	NA	NA	NA	NA	NA	NA		transition
14926	A	G	1	G	1	Both	MT-CYB	0.145	Synonymous	S60S	3	NA	NA	NA	NA	NA	NA	NA	NA	NA		transition
14971	T	C	1	C	1	Both	MT-CYB	0.307	Synonymous	Y75Y	3	NA	NA	NA	NA	NA	NA	NA	NA	NA		transition
14978	A	G	1	G	1	Both	MT-CYB	0.311	Nonsynonymous	I78V	1	Transmembrane; Helical	rs199997767	benign	0	neutral	0.53	deleterious	0.02	2.81		transition
14979	T	C	1	C	1	Both	MT-CYB	0.322	Nonsynonymous	I78T	2	Transmembrane; Helical	rs200786872	possibly_damaging	0.84	neutral	0.4	deleterious	2.27	17.94		transition
15040	C	T	1	T	1	Both	MT-CYB	0.147	Synonymous	I98I	3	Transmembrane; Helical	NA	NA	NA	NA	NA	NA	NA	NA		transition
15043	G	A	6	A	6	Both	MT-CYB	23.64	Synonymous	G99G	3	NA	NA	NA	NA	NA	NA	NA	NA	NA	ReportedMDD-associated / possible factor in high altitude sickness	transition
15109	T	C	1	C	1	Both	MT-CYB	0.077	Synonymous	L121L	3	Transmembrane; Helical	NA	NA	NA	NA	NA	NA	NA	NA		transition
15110	G	A	1	A	1	Both	MT-CYB	0.826	Nonsynonymous	A122T	1	Transmembrane; Helical	rs28357685	benign	0.01	neutral	0.27	deleterious	-0.03	2.31		transition
15122	A	G	1	G	1	Both	MT-CYB	0.017	Nonsynonymous	T126A	1	Transmembrane; Helical	NA	probably_damaging	0.99	neutral	0.57	neutral	1.7	14.4		transition
15133	A	G	1	G	1	Both	MT-CYB	0.015	Synonymous	M129M	3	Transmembrane; Helical	NA	NA	NA	NA	NA	NA	NA	NA		transition
15145	C	NA	NA	T	1	LCL	MT-CYB	0.039	Synonymous	L133L	3	Transmembrane; Helical	NA	NA	NA	NA	NA	NA	NA	NA		transition
15148	G	A	1	A	1	Both	MT-CYB	0.646	Synonymous	P134P	3	NA	NA	NA	NA	NA	NA	NA	NA	NA		transition
15172	G	A	1	A	1	Both	MT-CYB	0.779	Synonymous	G142G	3	NA	NA	NA	NA	NA	NA	NA	NA	NA		transition
15218	A	G	5	G	5	Both	MT-CYB	1.744	Nonsynonymous	T158A	1	NA	rs2853506	probably_damaging	0.95	neutral	0.53	neutral	1.5	13.34	ReportedPossible LHON modulator	transition
15236	A	G	1	G	1	Both	MT-CYB	1.611	Nonsynonymous	I164V	1	NA	rs386829239	benign	0	neutral	0.62	deleterious	-0.02	2.41	ReportedPossible LHON helper (one 11778 patient)	transition
15246	G	NA	NA	A	1	LCL	MT-CYB	0	Nonsynonymous	G167D	2	NA	rs1057516075	probably_damaging	1	neutral	0.2	deleterious	3.82	23.4	ReportedMitochondrial Respiratory Chain Disorder	transition
15257	G	A	1	A	1	Both	MT-CYB	1.526	Nonsynonymous	D171N	1	NA	rs41518645	benign	0.01	neutral	0.35	deleterious	3.86	23.5	Conflicting reportsLHON	transition
15301	G	A	1	A	1	Both	MT-CYB	28.428	Synonymous	L185L	3	Transmembrane; Helical	NA	NA	NA	NA	NA	NA	NA	NA	ReportedPossible factor in high altitude sickness, LHON	transition
15326	A	G	129	G	129	Both	MT-CYB	98.663	Nonsynonymous	T194A	1	Transmembrane; Helical	rs2853508	benign	0.02	neutral	0.49	deleterious	0.1	3.59		transition
15409	C	T	1	NA	NA	Wholeblood	MT-CYB	0.066	Synonymous	H221H	3	NA	NA	NA	NA	NA	NA	NA	NA	NA		transition
15452	C	A	28	A	27	Both	MT-CYB	9.314	Nonsynonymous	L236I	1	Transmembrane; Helical	rs193302994,rs527236209	benign	0.22	neutral	0.54	deleterious	0.64	8.43		transversion
15454	T	C	2	C	2	Both	MT-CYB	0.806	Synonymous	L236L	3	Transmembrane; Helical	NA	NA	NA	NA	NA	NA	NA	NA		transition
15466	G	A	1	A	1	Both	MT-CYB	1.713	Synonymous	M240M	3	Transmembrane; Helical	NA	NA	NA	NA	NA	NA	NA	NA		transition
15470	T	C	1	C	1	Both	MT-CYB	0.154	Synonymous	L242L	1	Transmembrane; Helical	NA	NA	NA	NA	NA	NA	NA	NA		transition
15497	G	A	2	A	2	Both	MT-CYB	0.529	Nonsynonymous	G251S	1	NA	rs199951903	benign	0.13	neutral	0.51	deleterious	4.07	23.7	ReportedEXIT / Obesity	transition
15607	A	G	14	G	14	Both	MT-CYB	5.558	Synonymous	K287K	3	NA	NA	NA	NA	NA	NA	NA	NA	NA		transition
15617	G	A	1	A	1	Both	MT-CYB	0.125	Nonsynonymous	V291I	1	Transmembrane; Helical	NA	probably_damaging	0.98	neutral	0.4	deleterious	1.89	15.5		transition
15630	T	C	1	C	1	Both	MT-CYB	0.002	Nonsynonymous	L295S	2	Transmembrane; Helical	NA	possibly_damaging	0.86	neutral	0.25	deleterious	3.8	23.4		transition
15674	T	C	2	C	2	Both	MT-CYB	0.291	Nonsynonymous	S310P	1	NA	NA	possibly_damaging	0.68	neutral	0.21	deleterious	3.89	23.5	ReportedLHON	transition
15693	T	C	1	C	2	Both	MT-CYB	1.198	Nonsynonymous	M316T	2	NA	rs200975632	benign	0.01	neutral	0.58	neutral	-1.09	0.01	ReportedPossibly LVNC cardiomyopathy-associated	transition
15758	A	G	2	G	2	Both	MT-CYB	0.76	Nonsynonymous	I338V	1	Transmembrane; Helical	rs527236193	benign	0.01	neutral	0.5	neutral	1.58	13.73		transition
15773	G	A	1	A	1	Both	MT-CYB	0.114	Nonsynonymous	V343M	1	NA	rs386829261	probably_damaging	1	neutral	0.24	deleterious	2.2	17.51	Possibly synergisticLHON	transition
15775	A	G	1	G	1	Both	MT-CYB	0.114	Synonymous	V343V	3	NA	NA	NA	NA	NA	NA	NA	NA	NA		transition
15779	T	C	1	C	1	Both	MT-CYB	0.015	Nonsynonymous	Y345H	1	NA	NA	benign	0.05	neutral	0.55	neutral	-0.63	0.11		transition
15817	A	G	1	G	1	Both	MT-CYB	0.095	Synonymous	L357L	3	Transmembrane; Helical	NA	NA	NA	NA	NA	NA	NA	NA		transition
15833	C	T	3	T	3	Both	MT-CYB	0.492	Synonymous	L363L	1	Transmembrane; Helical	NA	NA	NA	NA	NA	NA	NA	NA		transition
15884	G	C, A	6	C, A	6	Both	MT-CYB	1.117 (0.79)	Nonsynonymous	A380P	1	NA	rs527236195	possibly_damaging	0.75	neutral	0.21	deleterious	3.78	23.4		transversion
15900	T	C	1	C	1	Both	MT-TT	0.162	NA	NA	NA	NA	NA	NA	NA	NA	NA	NA	NA	NA		transition
15904	C	T	1	T	1	Both	MT-TT	1.59	NA	NA	NA	NA	NA	NA	NA	NA	NA	NA	NA	NA		transition
15907	A	G	1	G	1	Both	MT-TT	0.677	NA	NA	NA	NA	NA	NA	NA	NA	NA	NA	NA	NA		transition
15924	A	G	10	G	10	Both	MT-TT	3.494	NA	NA	NA	NA	NA	NA	NA	NA	NA	NA	NA	NA	ReportedLIMM	transition
15927	G	A	1	A	1	Both	MT-TT; MT-ATT	0.826	NA	NA	NA	NA	NA	NA	NA	NA	NA	NA	NA	NA	ReportedLHON / Multiple Sclerosis / DEAF1555 increased penetrance / CHD	transition
15928	G	A, T	15	A, T	15	Both	MT-TT; MT-ATT	4.84 (0.006)	NA	NA	NA	NA	NA	NA	NA	NA	NA	NA	NA	NA	ReportedMultiple Sclerosis / idiopathic repeat miscarriage / AD protection	transition
15954	A	C	1	C	1	Both	MT-NC10; MT-ATT	0.38	NA	NA	NA	NA	NA	NA	NA	NA	NA	NA	NA	NA		transversion
15965	A	G	1	G	1	Both	MT-TP; MT-ATT	0.017	NA	NA	NA	NA	NA	NA	NA	NA	NA	NA	NA	NA	ReportedDopaminergic nerve cell death (PD)	transition
16038	A	G	1	G	1	Both	MT-CR; MT-ATT; MT-HV1	0.093	NA	NA	NA	NA	NA	NA	NA	NA	NA	NA	NA	NA		transition
16051	A	G	4	G	4	Both	MT-CR; MT-ATT; MT-HV1	2.483	NA	NA	NA	NA	NA	NA	NA	NA	NA	NA	NA	NA		transition
16067	C	T	1	T	1	Both	MT-CR; MT-ATT; MT-HV1	0.338	NA	NA	NA	NA	NA	NA	NA	NA	NA	NA	NA	NA		transition
16069	C	T	14	T	13	Both	MT-CR; MT-ATT; MT-HV1	4.962	NA	NA	NA	NA	NA	NA	NA	NA	NA	NA	NA	NA		transition
16086	T	C	1	C	1	Both	MT-CR; MT-ATT; MT-HV1; MT-TAS2	2.311	NA	NA	NA	NA	NA	NA	NA	NA	NA	NA	NA	NA		transition
16092	T	C	1	C	1	Both	MT-CR; MT-ATT; MT-HV1; MT-TAS2	1.368	NA	NA	NA	NA	NA	NA	NA	NA	NA	NA	NA	NA		transition
16093	T	C	1	C	5	Both	MT-CR; MT-ATT; MT-HV1; MT-TAS2	5.766	NA	NA	NA	NA	NA	NA	NA	NA	NA	NA	NA	NA	ReportedCyclic Vomiting Syndrome	transition
16104	C	NA	NA	T	1	LCL	MT-CR; MT-ATT; MT-HV1; MT-TAS2	0.226	NA	NA	NA	NA	NA	NA	NA	NA	NA	NA	NA	NA		transition
16108	C	T	1	T	1	Both	MT-CR; MT-ATT; MT-HV1; MT-TAS2; MT-7SDNA	0.812	NA	NA	NA	NA	NA	NA	NA	NA	NA	NA	NA	NA		transition
16111	C	T	1	T	1	Both	MT-CR; MT-ATT; MT-HV1; MT-TAS2; MT-7SDNA	2.575	NA	NA	NA	NA	NA	NA	NA	NA	NA	NA	NA	NA		transition
16114	C	A	1	A	1	Both	MT-CR; MT-ATT; MT-HV1; MT-TAS2; MT-7SDNA	0.477	NA	NA	NA	NA	NA	NA	NA	NA	NA	NA	NA	NA		transversion
16126	T	C	28	C	30	Both	MT-CR; MT-ATT; MT-HV1; MT-TAS2; MT-7SDNA	11.264	NA	NA	NA	NA	NA	NA	NA	NA	NA	NA	NA	NA		transition
16129	G	A, C	10	A, C	10	Both	MT-CR; MT-ATT; MT-HV1; MT-TAS2; MT-7SDNA	13.429 (0.642)	NA	NA	NA	NA	NA	NA	NA	NA	NA	NA	NA	NA	ReportedCyclic Vomiting Syndrome with Migraine	transition
16134	C	T	1	T	1	Both	MT-CR; MT-ATT; MT-HV1; MT-TAS2; MT-7SDNA	0.357	NA	NA	NA	NA	NA	NA	NA	NA	NA	NA	NA	NA		transition
16145	G	A	6	A	5	Both	MT-CR; MT-ATT; MT-HV1; MT-7SDNA	2.884	NA	NA	NA	NA	NA	NA	NA	NA	NA	NA	NA	NA		transition
16146	A	G	1	G	1	Both	MT-CR; MT-ATT; MT-HV1; MT-7SDNA	0.174	NA	NA	NA	NA	NA	NA	NA	NA	NA	NA	NA	NA		transition
16147	C	T	1	T	1	Both	MT-CR; MT-ATT; MT-HV1; MT-7SDNA	0.332	NA	NA	NA	NA	NA	NA	NA	NA	NA	NA	NA	NA		transition
16148	C	T	2	T	1	Both	MT-CR; MT-ATT; MT-HV1; MT-7SDNA	3.256	NA	NA	NA	NA	NA	NA	NA	NA	NA	NA	NA	NA		transition
16162	A	G	3	G	3	Both	MT-CR; MT-ATT; MT-HV1; MT-7SDNA; MT-TAS	1.858	NA	NA	NA	NA	NA	NA	NA	NA	NA	NA	NA	NA		transition
16163	A	G	2	G	3	Both	MT-CR; MT-ATT; MT-HV1; MT-7SDNA; MT-TAS	1.339	NA	NA	NA	NA	NA	NA	NA	NA	NA	NA	NA	NA		transition
16172	T	C	5	C	5	Both	MT-CR; MT-ATT; MT-HV1; MT-7SDNA; MT-TAS	7.383	NA	NA	NA	NA	NA	NA	NA	NA	NA	NA	NA	NA		transition
16176	C	A, T	2	A,T	3	Both	MT-CR; MT-ATT; MT-HV1; MT-7SDNA	0.06 (0.818)	NA	NA	NA	NA	NA	NA	NA	NA	NA	NA	NA	NA		transversion
16184	C	T	1	T	1	Both	MT-CR; MT-ATT; MT-HV1; MT-7SDNA	0.735	NA	NA	NA	NA	NA	NA	NA	NA	NA	NA	NA	NA		transition
16185	C	T	1	T	1	Both	MT-CR; MT-ATT; MT-HV1; MT-7SDNA	1.086	NA	NA	NA	NA	NA	NA	NA	NA	NA	NA	NA	NA		transition
16186	C	T	1	NA	NA	Wholeblood	MT-CR; MT-ATT; MT-HV1; MT-7SDNA	1.248	NA	NA	NA	NA	NA	NA	NA	NA	NA	NA	NA	NA		transition
16187	C	T	1	T	1	Both	MT-CR; MT-ATT; MT-HV1; MT-7SDNA	4.676	NA	NA	NA	NA	NA	NA	NA	NA	NA	NA	NA	NA		transition
16189	T	C	7	C	17	Both	MT-CR; MT-ATT; MT-HV1; MT-7SDNA	25.367	NA	NA	NA	NA	NA	NA	NA	NA	NA	NA	NA	NA	ReportedDiabetes / Cardiomyopathy /cancer risk / mtDNA copy nbr / Metabolic Syndrome / Melanoma patients	transition
16192	C	T	5	T	6	Both	MT-CR; MT-ATT; MT-HV1; MT-7SDNA	4.265	NA	NA	NA	NA	NA	NA	NA	NA	NA	NA	NA	NA	ReportedMelanoma patients	transition
16193	C	T	1	T	2	Both	MT-CR; MT-ATT; MT-HV1; MT-7SDNA	1.304	NA	NA	NA	NA	NA	NA	NA	NA	NA	NA	NA	NA		transition
16207	A	G	1	G	1	Both	MT-CR; MT-ATT; MT-HV1; MT-7SDNA; MT-5	0.32	NA	NA	NA	NA	NA	NA	NA	NA	NA	NA	NA	NA		transition
16209	T	C	2	C	2	Both	MT-CR; MT-ATT; MT-HV1; MT-7SDNA	2.624	NA	NA	NA	NA	NA	NA	NA	NA	NA	NA	NA	NA		transition
16219	A	G	1	G	1	Both	MT-CR; MT-ATT; MT-HV1; MT-7SDNA	0.683	NA	NA	NA	NA	NA	NA	NA	NA	NA	NA	NA	NA		transition
16220	A	NA	NA	C	1	LCL	MT-CR; MT-ATT; MT-HV1; MT-7SDNA	0.525	NA	NA	NA	NA	NA	NA	NA	NA	NA	NA	NA	NA		transversion
16221	C	T	2	T	2	Both	MT-CR; MT-ATT; MT-HV1; MT-7SDNA	0.673	NA	NA	NA	NA	NA	NA	NA	NA	NA	NA	NA	NA		transition
16222	C	T	1	T	3	Both	MT-CR; MT-ATT; MT-HV1; MT-7SDNA	0.899	NA	NA	NA	NA	NA	NA	NA	NA	NA	NA	NA	NA		transition
16223	C	T	15	T	17	Both	MT-CR; MT-ATT; MT-HV1; MT-7SDNA	38.983	NA	NA	NA	NA	NA	NA	NA	NA	NA	NA	NA	NA		transition
16224	T	C	8	C	11	Both	MT-CR; MT-ATT; MT-HV1; MT-7SDNA	4.229	NA	NA	NA	NA	NA	NA	NA	NA	NA	NA	NA	NA		transition
16234	C	T	3	T	3	Both	MT-CR; MT-ATT; MT-HV1; MT-7SDNA	3.091	NA	NA	NA	NA	NA	NA	NA	NA	NA	NA	NA	NA		transition
16235	A	NA	NA	G	1	LCL	MT-CR; MT-ATT; MT-HV1; MT-7SDNA	0.723	NA	NA	NA	NA	NA	NA	NA	NA	NA	NA	NA	NA		transition
16239	C	T	1	T	1	Both	MT-CR; MT-ATT; MT-HV1; MT-7SDNA	0.953	NA	NA	NA	NA	NA	NA	NA	NA	NA	NA	NA	NA		transition
16240	A	G	1	G	1	Both	MT-CR; MT-ATT; MT-HV1; MT-7SDNA	0.189	NA	NA	NA	NA	NA	NA	NA	NA	NA	NA	NA	NA		transition
16245	C	T	1	T	1	Both	MT-CR; MT-ATT; MT-HV1; MT-7SDNA	0.384	NA	NA	NA	NA	NA	NA	NA	NA	NA	NA	NA	NA		transition
16249	T	C	3	C	3	Both	MT-CR; MT-ATT; MT-HV1; MT-7SDNA	1.933	NA	NA	NA	NA	NA	NA	NA	NA	NA	NA	NA	NA		transition
16255	G	NA	NA	A	1	LCL	MT-CR; MT-ATT; MT-HV1; MT-7SDNA	0.392	NA	NA	NA	NA	NA	NA	NA	NA	NA	NA	NA	NA		transition
16256	C	T	7	T	7	Both	MT-CR; MT-ATT; MT-HV1; MT-7SDNA	3.229	NA	NA	NA	NA	NA	NA	NA	NA	NA	NA	NA	NA		transition
16258	A	G	1	G	2	Both	MT-CR; MT-ATT; MT-HV1; MT-7SDNA	0.114	NA	NA	NA	NA	NA	NA	NA	NA	NA	NA	NA	NA		transition
16261	C	T	4	T	3	Both	MT-CR; MT-ATT; MT-HV1; MT-7SDNA	7.481	NA	NA	NA	NA	NA	NA	NA	NA	NA	NA	NA	NA		transition
16265	A	G	1	G	1	Both	MT-CR; MT-ATT; MT-HV1; MT-7SDNA	0.76	NA	NA	NA	NA	NA	NA	NA	NA	NA	NA	NA	NA		transition
16270	C	T	12	T	13	Both	MT-CR; MT-ATT; MT-HV1; MT-7SDNA	4.719	NA	NA	NA	NA	NA	NA	NA	NA	NA	NA	NA	NA	ReportedMelanoma patients	transition
16278	C	T	5	T	6	Both	MT-CR; MT-ATT; MT-HV1; MT-7SDNA	9.937	NA	NA	NA	NA	NA	NA	NA	NA	NA	NA	NA	NA		transition
16290	C	T	2	T	1	Both	MT-CR; MT-ATT; MT-HV1; MT-7SDNA	3.762	NA	NA	NA	NA	NA	NA	NA	NA	NA	NA	NA	NA		transition
16291	C	T	5	T	6	Both	MT-CR; MT-ATT; MT-HV1; MT-7SDNA	2.712	NA	NA	NA	NA	NA	NA	NA	NA	NA	NA	NA	NA		transition
16292	C	T	5	T	5	Both	MT-CR; MT-ATT; MT-HV1; MT-7SDNA	2.458	NA	NA	NA	NA	NA	NA	NA	NA	NA	NA	NA	NA		transition
16293	A	G	3	G	3	Both	MT-CR; MT-ATT; MT-HV1; MT-7SDNA	2.024	NA	NA	NA	NA	NA	NA	NA	NA	NA	NA	NA	NA		transition
16294	C	T	11	T	17	Both	MT-CR; MT-ATT; MT-HV1; MT-7SDNA	8.922	NA	NA	NA	NA	NA	NA	NA	NA	NA	NA	NA	NA		transition
16296	C	T	3	T	6	Both	MT-CR; MT-ATT; MT-HV1; MT-7SDNA	2.278	NA	NA	NA	NA	NA	NA	NA	NA	NA	NA	NA	NA		transition
16297	T	C	1	C	1	Both	MT-CR; MT-ATT; MT-HV1; MT-7SDNA	1.343	NA	NA	NA	NA	NA	NA	NA	NA	NA	NA	NA	NA		transition
16298	T	C	2	C	2	Both	MT-CR; MT-ATT; MT-HV1; MT-7SDNA	6.602	NA	NA	NA	NA	NA	NA	NA	NA	NA	NA	NA	NA		transition
16300	A	NA	NA	G	1	LCL	MT-CR; MT-ATT; MT-HV1; MT-7SDNA	0.536	NA	NA	NA	NA	NA	NA	NA	NA	NA	NA	NA	NA	ReportedBD-associated	transition
16301	C	T	1	T	1	Both	MT-CR; MT-ATT; MT-HV1; MT-7SDNA	0.623	NA	NA	NA	NA	NA	NA	NA	NA	NA	NA	NA	NA		transition
16304	T	C	10	C	10	Both	MT-CR; MT-ATT; MT-HV1; MT-7SDNA	7.572	NA	NA	NA	NA	NA	NA	NA	NA	NA	NA	NA	NA		transition
16309	A	G	1	G	2	Both	MT-CR; MT-ATT; MT-HV1; MT-7SDNA	2.707	NA	NA	NA	NA	NA	NA	NA	NA	NA	NA	NA	NA		transition
16311	T	C	20	C	21	Both	MT-CR; MT-ATT; MT-HV1; MT-7SDNA	19.812	NA	NA	NA	NA	NA	NA	NA	NA	NA	NA	NA	NA		transition
16319	G	A	1	A	1	Both	MT-CR; MT-ATT; MT-HV1; MT-7SDNA	5.77	NA	NA	NA	NA	NA	NA	NA	NA	NA	NA	NA	NA		transition
16320	C	T	1	T	2	Both	MT-CR; MT-ATT; MT-HV1; MT-7SDNA	2.784	NA	NA	NA	NA	NA	NA	NA	NA	NA	NA	NA	NA		transition
16325	T	C	4	C	6	Both	MT-CR; MT-ATT; MT-HV1; MT-7SDNA	3.077	NA	NA	NA	NA	NA	NA	NA	NA	NA	NA	NA	NA		transition
16327	C	NA	NA	T	1	LCL	MT-CR; MT-ATT; MT-HV1; MT-7SDNA	4.316	NA	NA	NA	NA	NA	NA	NA	NA	NA	NA	NA	NA		transition
16342	T	C	1	C	1	Both	MT-CR; MT-ATT; MT-HV1; MT-7SDNA	0.417	NA	NA	NA	NA	NA	NA	NA	NA	NA	NA	NA	NA		transition
16343	A	NA	NA	G	2	LCL	MT-CR; MT-ATT; MT-HV1; MT-7SDNA	1.453	NA	NA	NA	NA	NA	NA	NA	NA	NA	NA	NA	NA		transition
16354	C	T	2	T	2	Both	MT-CR; MT-ATT; MT-HV1; MT-7SDNA	0.924	NA	NA	NA	NA	NA	NA	NA	NA	NA	NA	NA	NA		transition
16355	C	T	1	T	1	Both	MT-CR; MT-ATT; MT-HV1; MT-7SDNA	1.464	NA	NA	NA	NA	NA	NA	NA	NA	NA	NA	NA	NA		transition
16356	T	C	2	C	3	Both	MT-CR; MT-ATT; MT-HV1; MT-7SDNA	2.421	NA	NA	NA	NA	NA	NA	NA	NA	NA	NA	NA	NA		transition
16357	T	C	1	C	1	Both	MT-CR; MT-ATT; MT-HV1; MT-7SDNA	1.293	NA	NA	NA	NA	NA	NA	NA	NA	NA	NA	NA	NA		transition
16362	T	C	11	C	12	Both	MT-CR; MT-ATT; MT-HV1; MT-7SDNA	17.092	NA	NA	NA	NA	NA	NA	NA	NA	NA	NA	NA	NA		transition
16366	C	T	1	T	2	Both	MT-CR; MT-ATT; MT-HV1; MT-7SDNA	0.15	NA	NA	NA	NA	NA	NA	NA	NA	NA	NA	NA	NA		transition
16390	G	A	4	A	4	Both	MT-CR; MT-7SDNA	5.695	NA	NA	NA	NA	NA	NA	NA	NA	NA	NA	NA	NA	ReportedPOAG - potential for association	transition
16391	G	A	6	A	5	Both	MT-CR; MT-7SDNA	1.545	NA	NA	NA	NA	NA	NA	NA	NA	NA	NA	NA	NA		transition
16399	A	G	4	G	3	Both	MT-CR; MT-7SDNA	2.631	NA	NA	NA	NA	NA	NA	NA	NA	NA	NA	NA	NA		transition
16482	A	G	2	G	2	Both	MT-CR; MT-7SDNA	0.644	NA	NA	NA	NA	NA	NA	NA	NA	NA	NA	NA	NA		transition
16497	A	G	1	G	1	Both	MT-CR; MT-7SDNA	0.415	NA	NA	NA	NA	NA	NA	NA	NA	NA	NA	NA	NA		transition
16519	T	C	78	C	78	Both	MT-CR; MT-7SDNA	62.941	NA	NA	NA	NA	NA	NA	NA	NA	NA	NA	NA	NA		transition
16526	G	A	1	A	1	Both	MT-CR; MT-7SDNA	1.318	NA	NA	NA	NA	NA	NA	NA	NA	NA	NA	NA	NA		transition
16527	C	T	1	T	1	Both	MT-CR; MT-7SDNA	1.092	NA	NA	NA	NA	NA	NA	NA	NA	NA	NA	NA	NA		transition
mtID: position
ref: rCRS sequence
Alternative allele in whole blood: observed alternative allele (s) in whole blood samples
Number of alternative allele in whole blood: number of whole blood samples with the alternative allele
Alternative allele in lcl:observed alternative allele (s) in LCL samples
Number of lternative allele in LCL:number of whole blood samples with the alternative allele
Dataset: if an observed loci in both of whole blood and LCL sample (both), or only in whole blood (Wholeblood) or only in LCL (LCL)
Gene: a gene where a loci resides in
TypeMutation: NA if not in non-coding regions, nonsynonymous or synonymous
The rest of columns are mutation types and predictive functional scores by different software
FL (%), the proportion was retrieved from MitoMap (MitoMater) query based one 51836 human mitochondrial full sequences from (> 15.4 kbp) GenBank

## Sheet: Supplementary Table 4
Supplementary Table 4. Whole blood samples: 119 homoplasmic loci were also observed heteroplasmic in a few samples
mtIDA2:T2	ref	Alternative allele	Number of whole blood samples with alternative allele	FL (%)	Gene	TypeMutation	MissensMutation	CodonPosition	ProteinDomain	dbSNP_150_id	PolyPhen2	PolyPhen2_score	SIFT	SIFT_score	CADD	CADD_score	CADD_phred_score	Mut type	Patient Report
73	A	G	2	76.051	MT-HV2; MT-ATT; MT-CR; MT-7SDNA	NA	NA	NA	NA	NA	NA	NA	NA	NA	NA	NA	NA	transition
146	T	C	3	19.51	MT-HV2; MT-OHR; MT-ATT; MT-CR; MT-7SDNA	NA	NA	NA	NA	NA	NA	NA	NA	NA	NA	NA	NA	transition	Status: ReportedAbsence of Endometriosis
152	T	C	5	25.949	MT-HV2; MT-OHR; MT-ATT; MT-CR; MT-7SDNA	NA	NA	NA	NA	NA	NA	NA	NA	NA	NA	NA	NA	transition
185	G	A	1	3.999	MT-HV2; MT-OHR; MT-ATT; MT-CR; MT-7SDNA	NA	NA	NA	NA	NA	NA	NA	NA	NA	NA	NA	NA	transition	Status: ReportedLow VO2max response
195	T	C	1	19.228	MT-HV2; MT-OHR; MT-ATT; MT-CR	NA	NA	NA	NA	NA	NA	NA	NA	NA	NA	NA	NA	transition	Status: ReportedBD-associated / melanoma pts
199	T	C	1	5.961	MT-HV2; MT-OHR; MT-ATT; MT-CR	NA	NA	NA	NA	NA	NA	NA	NA	NA	NA	NA	NA	transition
204	T	C	3	6.289	MT-HV2; MT-OHR; MT-ATT; MT-CR	NA	NA	NA	NA	NA	NA	NA	NA	NA	NA	NA	NA	transition
235	A	G	1	2.919	MT-HV2; MT-OHR; MT-CSB1; MT-TFX; MT-ATT; MT-CR	NA	NA	NA	NA	NA	NA	NA	NA	NA	NA	NA	NA	transition
239	T	C	1	1.088	MT-HV2; MT-OHR; MT-TFX; MT-ATT; MT-CR	NA	NA	NA	NA	NA	NA	NA	NA	NA	NA	NA	NA	transition
250	T	C	1	1.439	MT-HV2; MT-OHR; MT-TFX; MT-ATT; MT-CR	NA	NA	NA	NA	NA	NA	NA	NA	NA	NA	NA	NA	transition
456	C	T	2	2.45	MT-HV3; MT-ATT; MT-CR	NA	NA	NA	NA	NA	NA	NA	NA	NA	NA	NA	NA	transition
497	C	T	1	2.095	MT-HV3; MT-ATT; MT-CR	NA	NA	NA	NA	NA	NA	NA	NA	NA	NA	NA	NA	transition
499	G	A	1	3.606	MT-HV3; MT-ATT; MT-CR	NA	NA	NA	NA	NA	NA	NA	NA	NA	NA	NA	NA	transition	Status: ReportedEndometriosis / possible protective factor for high altitude sicknes
709	G	A	1	12.991	MT-RNR1	NA	NA	NA	NA	NA	NA	NA	NA	NA	NA	NA	NA	transition
1007	G	A	1	0.139	MT-RNR1	NA	NA	NA	NA	NA	NA	NA	NA	NA	NA	NA	NA	transition
1189	T	C	1	3.15	MT-RNR1	NA	NA	NA	NA	NA	NA	NA	NA	NA	NA	NA	NA	transition
1719	G	A	1	4.856	MT-RNR2	NA	NA	NA	NA	NA	NA	NA	NA	NA	NA	NA	NA	transition
1811	A	G	3	7.744	MT-RNR2	NA	NA	NA	NA	NA	NA	NA	NA	NA	NA	NA	NA	transition
1888	G	A	1	5.517	MT-RNR2	NA	NA	NA	NA	NA	NA	NA	NA	NA	NA	NA	NA	transition
2442	T	C	1	0.575	MT-RNR2	NA	NA	NA	NA	NA	NA	NA	NA	NA	NA	NA	NA	transition
2639	C	T	1	0.282	MT-RNR2	NA	NA	NA	NA	NA	NA	NA	NA	NA	NA	NA	NA	transition
2706	A	G	1	78.961	MT-RNR2	NA	NA	NA	NA	NA	NA	NA	NA	NA	NA	NA	NA	transition
3480	A	G	2	3.905	ND1	Synonymous	K58K	3	Transmembrane; Helical	NA	NA	NA	NA	NA	NA	NA	NA	transition
3915	G	A	1	1.086	ND1	Synonymous	G203G	3	Transmembrane; Helical	NA	NA	NA	NA	NA	NA	NA	NA	transition
4529	A	T	1	1.482	ND2	Synonymous	T20T	3	Transmembrane; Helical	NA	NA	NA	NA	NA	NA	NA	NA	transversion
4561	T	C	1	0.667	ND2	Nonsynonymous	V31A	2	Transmembrane; Helical	rs41376350	benign	0	neutral	0.52	deleterious	0.22	4.94	transition
4646	T	C	1	1.306	ND2	Synonymous	Y59Y	3	Transmembrane; Helical	NA	NA	NA	NA	NA	NA	NA	NA	transition
4727	A	G	1	0.608	ND2	Synonymous	M86M	3	Transmembrane; Helical	NA	NA	NA	NA	NA	NA	NA	NA	transition
4917	A	G	1	4.748	ND2	Nonsynonymous	N150D	1	Transmembrane; Helical	rs28357980	benign	0.06	neutral	0.22	deleterious	0.7	8.8	transition	Status: ReportedLHON / Insulin Resistance / AMD / NRTI-PN
5147	G	A	1	4.215	ND2	Synonymous	T226T	3	Transmembrane; Helical	NA	NA	NA	NA	NA	NA	NA	NA	transition
5582	A	G	1	0.112	MT-NC3	NA	NA	NA	NA	NA	NA	NA	NA	NA	NA	NA	NA	transition
5999	T	C	1	1.321	MT-CO1	Synonymous	A32A	3	Transmembrane; Helical	NA	NA	NA	NA	NA	NA	NA	NA	transition
6047	A	G	1	1.196	MT-CO1	Synonymous	L48L	3	Topological domain; Mitochondrial intermembrane	NA	NA	NA	NA	NA	NA	NA	NA	transition
7028	C	T	1	80.749	MT-CO1	Synonymous	A375A	3	Transmembrane; Helical	NA	NA	NA	NA	NA	NA	NA	NA	transition
7598	G	A	1	1.188	MT-CO2	Nonsynonymous	A5T	1	Topological domain; Mitochondrial intermembrane	rs386420012	benign	0	neutral	0.56	deleterious	0.5	7.45	transition	Status: ReportedPossible LHON helper variant
8251	G	A	1	5.992	MT-CO2	Synonymous	G222G	3	Topological domain; Mitochondrial intermembrane	NA	NA	NA	NA	NA	NA	NA	NA	transition
8472	C	T	1	0.287	MT-ATP8	Nonsynonymous	P36L	2	NA	rs879209186	benign	0.02	neutral	0.33	deleterious	0.16	4.2	transition
8836	A	G	1	0.305	MT-ATP6	Nonsynonymous	M104V	1	Transmembrane; Helical	NA	possibly_damaging	0.87	neutral	0.07	deleterious	2.69	20.8	transition	Status: ReportedLHON
9055	G	A	2	4.24	MT-ATP6	Nonsynonymous	A177T	1	Transmembrane; Helical	rs193303045	possibly_damaging	0.51	neutral	0.55	deleterious	3.12	22.6	transition	Status: ReportedPD protective factor
9145	G	A	2	0.083	MT-ATP6	Nonsynonymous	A207T	1	Transmembrane; Helical	NA	probably_damaging	1	deleterious	0.01	deleterious	4.35	24.1	transition
9254	A	G	1	0.826	MT-CO3	Synonymous	W16W	3	Transmembrane; Helical	NA	NA	NA	NA	NA	NA	NA	NA	transition
9380	G	A	1	0.928	MT-CO3	Synonymous	W58W	3	Transmembrane; Helical	NA	NA	NA	NA	NA	NA	NA	NA	transition
9698	T	C	2	4.038	MT-CO3	Synonymous	L164L	3	Transmembrane; Helical	NA	NA	NA	NA	NA	NA	NA	NA	transition
9716	T	C	1	1.075	MT-CO3	Synonymous	G170G	3	Transmembrane; Helical	NA	NA	NA	NA	NA	NA	NA	NA	transition
10034	T	C	1	1.553	MT-TG	NA	NA	NA	NA	NA	NA	NA	NA	NA	NA	NA	NA	transition
10238	T	C	1	5.963	MT-ND3	Synonymous	I60I	3	Transmembrane; Helical	NA	NA	NA	NA	NA	NA	NA	NA	transition
10398	A	G	2	43.973	MT-ND3	Nonsynonymous	T114A	1	NA	rs2853826	benign	0	neutral	0.83	neutral	-0.99	0.02	transition	Status: Reported; lineage L & M marker, also hg IJKPD protective factor / longevity / altered cell pH / metabolic syndrome / breast cancer risk / Leigh Syndrome risk / ADHD / cognitive decline / SCA2 age of onset / Fuchs endothelial corneal dystrophy
10463	T	C	1	4.8	MT-TR	NA	NA	NA	NA	NA	NA	NA	NA	NA	NA	NA	NA	transition
10550	A	G	1	3.739	MT-ND4L	Synonymous	M27M	3	NA	NA	NA	NA	NA	NA	NA	NA	NA	transition
10589	G	A	1	3.604	MT-ND4L	Synonymous	L40L	3	Transmembrane; Helical	NA	NA	NA	NA	NA	NA	NA	NA	transition
11299	T	C	2	4.144	MT-ND4	Synonymous	T180T	3	NA	NA	NA	NA	NA	NA	NA	NA	NA	transition
11332	C	T	1	1.212	MT-ND4	Synonymous	A191A	3	NA	NA	NA	NA	NA	NA	NA	NA	NA	transition
11339	T	C	1	0.291	MT-ND4	Synonymous	L194L	1	NA	NA	NA	NA	NA	NA	NA	NA	NA	transition
11467	A	G	3	12.487	MT-ND4	Synonymous	L236L	3	Transmembrane; Helical	NA	NA	NA	NA	NA	NA	NA	NA	transition	Status: ReportedAltered brain pH / sCJD patients
11485	T	C	1	0.795	MT-ND4	Synonymous	G242G	3	Transmembrane; Helical	NA	NA	NA	NA	NA	NA	NA	NA	transition
11719	G	A	2	77.446	MT-ND4	Synonymous	G320G	3	Transmembrane; Helical	NA	NA	NA	NA	NA	NA	NA	NA	transition
11840	C	T	1	0.405	MT-ND4	Synonymous	L361L	1	Transmembrane; Helical	NA	NA	NA	NA	NA	NA	NA	NA	transition
11914	G	A	1	10.975	MT-ND4	Synonymous	T385T	3	NA	NA	NA	NA	NA	NA	NA	NA	NA	transition
12308	A	G	2	12.439	MT-TL2	NA	NA	NA	NA	NA	NA	NA	NA	NA	NA	NA	NA	transition	Status: ReportedCPEO / Stroke / CM / Breast & Renal & Prostate Cancer Risk / Altered brain pH /sCJD
12372	G	A	5	13.473	MT-ND5	Synonymous	L12L	3	NA	NA	NA	NA	NA	NA	NA	NA	NA	transition	Status: ReportedAltered brain pH / sCJD patients
12414	T	C	1	1.401	MT-ND5	Synonymous	P26P	3	NA	NA	NA	NA	NA	NA	NA	NA	NA	transition
12501	G	A	5	2.574	MT-ND5	Synonymous	M55M	3	Transmembrane; Helical	NA	NA	NA	NA	NA	NA	NA	NA	transition
12612	A	G	1	5.087	MT-ND5	Synonymous	V92V	3	Transmembrane; Helical	NA	NA	NA	NA	NA	NA	NA	NA	transition
12633	C	A	1	1.206	MT-ND5	Synonymous	S99S	3	Transmembrane; Helical	NA	NA	NA	NA	NA	NA	NA	NA	transversion
12705	C	T	5	41.116	MT-ND5	Synonymous	I123I	3	Transmembrane; Helical	NA	NA	NA	NA	NA	NA	NA	NA	transition	Status: ReportedPossible protective factor for normal tension glaucoma
12795	G	A	1	0.093	MT-ND5	Synonymous	L153L	3	Transmembrane; Helical	NA	NA	NA	NA	NA	NA	NA	NA	transition
12822	A	G	1	0.28	MT-ND5	Synonymous	A162A	3	NA	NA	NA	NA	NA	NA	NA	NA	NA	transition
13188	C	T	2	0.523	MT-ND5	Synonymous	T284T	3	Transmembrane; Helical	NA	NA	NA	NA	NA	NA	NA	NA	transition
13708	G	A	1	7.18	MT-ND5	Nonsynonymous	A458T	1	Transmembrane; Helical	rs28359178	benign	0.02	neutral	0.48	neutral	1.25	12.03	transition	Status: Conflicting reportsLHON / Increased MS risk / higher freq in PD-ADS
13740	T	C	1	0.417	MT-ND5	Synonymous	I468I	3	Transmembrane; Helical	NA	NA	NA	NA	NA	NA	NA	NA	transition
13780	A	G	1	1.777	MT-ND5	Nonsynonymous	I482V	1	Transmembrane; Helical	rs41358152	benign	0.01	neutral	0.51	neutral	1.28	12.18	transition
14167	C	T	2	3.829	MT-ND6	Synonymous	E169E	3	Transmembrane; Helical	NA	NA	NA	NA	NA	NA	NA	NA	transition
14484	T	C	1	0.122	MT-ND6	Nonsynonymous	M64V	1	Transmembrane; Helical	rs199476104	probably_damaging	0.99	neutral	0.49	neutral	0.89	10.02	transition	Status: CfrmLHON
14620	C	T	1	1.314	MT-ND6	Synonymous	G18G	3	Transmembrane; Helical	NA	NA	NA	NA	NA	NA	NA	NA	transition
14766	C	T	3	76.894	MT-CYB	Nonsynonymous	T7I	2	NA	rs193302980	rs527236041	benign	0.01	neutral	0.21	deleterious	1.93	transition
14798	T	C	2	6.546	MT-CYB	Nonsynonymous	F18L	1	NA	rs28357681	benign	0	neutral	0.66	deleterious	0.3	5.73	transition
14905	G	A	2	5.215	MT-CYB	Synonymous	M53M	3	Transmembrane; Helical	NA	NA	NA	NA	NA	NA	NA	NA	transition
15043	G	A	1	23.64	MT-CYB	Synonymous	G99G	3	NA	NA	NA	NA	NA	NA	NA	NA	NA	transition	Status: ReportedMDD-associated / possible factor in high altitude sickness
15617	G	A	1	0.125	MT-CYB	Nonsynonymous	V291I	1	Transmembrane; Helical	NA	probably_damaging	0.98	neutral	0.4	deleterious	1.89	15.5	transition
15693	T	C	1	1.198	MT-CYB	Nonsynonymous	M316T	2	NA	rs200975632	benign	0.01	neutral	0.58	neutral	-1.09	0.01	transition	Status: ReportedPossibly LVNC cardiomyopathy-associated
15924	A	G	1	3.494	MT-TT	NA	NA	NA	NA	NA	NA	NA	NA	NA	NA	NA	NA	transition	Status: ReportedLIMM
16092	T	C	1	1.368	MT-CR; MT-ATT; MT-HV1; MT-TAS2	NA	NA	NA	NA	NA	NA	NA	NA	NA	NA	NA	NA	transition
16093	T	C	9	5.766	MT-CR; MT-ATT; MT-HV1; MT-TAS2	NA	NA	NA	NA	NA	NA	NA	NA	NA	NA	NA	NA	transition	Status: ReportedCyclic Vomiting Syndrome
16126	T	C	3	11.264	MT-CR; MT-ATT; MT-HV1; MT-TAS2; MT-7SDNA	NA	NA	NA	NA	NA	NA	NA	NA	NA	NA	NA	NA	transition
16129	G	A	2	13.429	MT-CR; MT-ATT; MT-HV1; MT-TAS2; MT-7SDNA	NA	NA	NA	NA	NA	NA	NA	NA	NA	NA	NA	NA	transition	Status: ReportedCyclic Vomiting Syndrome with Migraine
16163	A	G	1	1.339	MT-CR; MT-ATT; MT-HV1; MT-7SDNA; MT-TAS	NA	NA	NA	NA	NA	NA	NA	NA	NA	NA	NA	NA	transition
16172	T	C	1	7.383	MT-CR; MT-ATT; MT-HV1; MT-7SDNA; MT-TAS	NA	NA	NA	NA	NA	NA	NA	NA	NA	NA	NA	NA	transition
16176	C	G	1	0.226	MT-CR; MT-ATT; MT-HV1; MT-7SDNA	NA	NA	NA	NA	NA	NA	NA	NA	NA	NA	NA	NA	transversion
16186	C	T	2	1.248	MT-CR; MT-ATT; MT-HV1; MT-7SDNA	NA	NA	NA	NA	NA	NA	NA	NA	NA	NA	NA	NA	transition
16189	T	C	10	25.367	MT-CR; MT-ATT; MT-HV1; MT-7SDNA	NA	NA	NA	NA	NA	NA	NA	NA	NA	NA	NA	NA	transition	Status: ReportedDiabetes / Cardiomyopathy /cancer risk / mtDNA copy nbr / Metabolic Syndrome / Melanoma patients
16192	C	T	5	4.265	MT-CR; MT-ATT; MT-HV1; MT-7SDNA	NA	NA	NA	NA	NA	NA	NA	NA	NA	NA	NA	NA	transition	Status: ReportedMelanoma patients
16193	C	T	1	1.304	MT-CR; MT-ATT; MT-HV1; MT-7SDNA	NA	NA	NA	NA	NA	NA	NA	NA	NA	NA	NA	NA	transition
16222	C	T	2	0.899	MT-CR; MT-ATT; MT-HV1; MT-7SDNA	NA	NA	NA	NA	NA	NA	NA	NA	NA	NA	NA	NA	transition
16223	C	T	3	38.983	MT-CR; MT-ATT; MT-HV1; MT-7SDNA	NA	NA	NA	NA	NA	NA	NA	NA	NA	NA	NA	NA	transition
16224	T	C	3	4.229	MT-CR; MT-ATT; MT-HV1; MT-7SDNA	NA	NA	NA	NA	NA	NA	NA	NA	NA	NA	NA	NA	transition
16249	T	C	1	1.933	MT-CR; MT-ATT; MT-HV1; MT-7SDNA	NA	NA	NA	NA	NA	NA	NA	NA	NA	NA	NA	NA	transition
16256	C	T	1	3.229	MT-CR; MT-ATT; MT-HV1; MT-7SDNA	NA	NA	NA	NA	NA	NA	NA	NA	NA	NA	NA	NA	transition
16258	A	G	1	0.114	MT-CR; MT-ATT; MT-HV1; MT-7SDNA	NA	NA	NA	NA	NA	NA	NA	NA	NA	NA	NA	NA	transition
16270	C	T	1	4.719	MT-CR; MT-ATT; MT-HV1; MT-7SDNA	NA	NA	NA	NA	NA	NA	NA	NA	NA	NA	NA	NA	transition	Status: ReportedMelanoma patients
16291	C	T	1	2.712	MT-CR; MT-ATT; MT-HV1; MT-7SDNA	NA	NA	NA	NA	NA	NA	NA	NA	NA	NA	NA	NA	transition
16294	C	T	6	8.922	MT-CR; MT-ATT; MT-HV1; MT-7SDNA	NA	NA	NA	NA	NA	NA	NA	NA	NA	NA	NA	NA	transition
16296	C	T	4	2.278	MT-CR; MT-ATT; MT-HV1; MT-7SDNA	NA	NA	NA	NA	NA	NA	NA	NA	NA	NA	NA	NA	transition
16304	T	C	2	7.572	MT-CR; MT-ATT; MT-HV1; MT-7SDNA	NA	NA	NA	NA	NA	NA	NA	NA	NA	NA	NA	NA	transition
16309	A	G	1	2.707	MT-CR; MT-ATT; MT-HV1; MT-7SDNA	NA	NA	NA	NA	NA	NA	NA	NA	NA	NA	NA	NA	transition
16311	T	C	4	19.812	MT-CR; MT-ATT; MT-HV1; MT-7SDNA	NA	NA	NA	NA	NA	NA	NA	NA	NA	NA	NA	NA	transition
16320	C	T	1	2.784	MT-CR; MT-ATT; MT-HV1; MT-7SDNA	NA	NA	NA	NA	NA	NA	NA	NA	NA	NA	NA	NA	transition
16325	T	C	2	3.077	MT-CR; MT-ATT; MT-HV1; MT-7SDNA	NA	NA	NA	NA	NA	NA	NA	NA	NA	NA	NA	NA	transition
16342	T	C	1	0.417	MT-CR; MT-ATT; MT-HV1; MT-7SDNA	NA	NA	NA	NA	NA	NA	NA	NA	NA	NA	NA	NA	transition
16355	C	T	1	1.464	MT-CR; MT-ATT; MT-HV1; MT-7SDNA	NA	NA	NA	NA	NA	NA	NA	NA	NA	NA	NA	NA	transition
16356	T	C	3	2.421	MT-CR; MT-ATT; MT-HV1; MT-7SDNA	NA	NA	NA	NA	NA	NA	NA	NA	NA	NA	NA	NA	transition
16362	T	C	3	17.092	MT-CR; MT-ATT; MT-HV1; MT-7SDNA	NA	NA	NA	NA	NA	NA	NA	NA	NA	NA	NA	NA	transition
16366	C	T	1	0.15	MT-CR; MT-ATT; MT-HV1; MT-7SDNA	NA	NA	NA	NA	NA	NA	NA	NA	NA	NA	NA	NA	transition
16390	G	A	2	5.695	MT-CR; MT-7SDNA	NA	NA	NA	NA	NA	NA	NA	NA	NA	NA	NA	NA	transition	Status: ReportedPOAG - potential for association
16391	G	A	1	1.545	MT-CR; MT-7SDNA	NA	NA	NA	NA	NA	NA	NA	NA	NA	NA	NA	NA	transition
16482	A	G	1	0.644	MT-CR; MT-7SDNA	NA	NA	NA	NA	NA	NA	NA	NA	NA	NA	NA	NA	transition
16519	T	C	2	62.941	MT-CR; MT-7SDNA	NA	NA	NA	NA	NA	NA	NA	NA	NA	NA	NA	NA	transition
16526	G	A	1	1.318	MT-CR; MT-7SDNA	NA	NA	NA	NA	NA	NA	NA	NA	NA	NA	NA	NA	transition
mtID: position
ref: rCRS sequence
Alternative allele in whole blood: observed alternative allele (s) in whole blood samples
Number of alternative allele in whole blood: number of whole blood samples with the alternative allele

## Sheet: Supplementary Table 5
Supplementary Table 5. LCL samples: 65 homoplasmic loci were also observed heteroplasmic in a few samples
mtID	ref_allele_raw	Alternative allele in LCL	Number of LCL samples with alternative allele	FL	Gene	TypeMutation	MissensMutation	CodonPosition	ProteinDomain	dbSNP_150_id	PolyPhen2	PolyPhen2_score	SIFT	SIFT_score	CADD	CADD_score	CADD_phred_score	Mut type
58	T	C	2	0.162	NA	NA	NA	NA	NA	NA	NA	NA	NA	NA	NA	NA	NA	transition
152	T	C	2	25.949	MT-HV2; MT-OHR; MT-ATT; MT-CR; MT-7SDNA	NA	NA	NA	NA	NA	NA	NA	NA	NA	NA	NA	NA	transition
183	A	G	1	0.596	NA	NA	NA	NA	NA	NA	NA	NA	NA	NA	NA	NA	NA	transition
194	C	T	1	1.457	NA	NA	NA	NA	NA	NA	NA	NA	NA	NA	NA	NA	NA	transition
204	T	C	2	6.289	MT-HV2; MT-OHR; MT-ATT; MT-CR	NA	NA	NA	NA	NA	NA	NA	NA	NA	NA	NA	NA	transition
207	G	A	1	4.645	NA	NA	NA	NA	NA	NA	NA	NA	NA	NA	NA	NA	NA	transition
456	C	T	2	2.45	MT-HV3; MT-ATT; MT-CR	NA	NA	NA	NA	NA	NA	NA	NA	NA	NA	NA	NA	transition
462	C	T	1	3.444	NA	NA	NA	NA	NA	NA	NA	NA	NA	NA	NA	NA	NA	transition
471	T	C	1	0.174	NA	NA	NA	NA	NA	NA	NA	NA	NA	NA	NA	NA	NA	transition
482	T	C	1	0.903	NA	NA	NA	NA	NA	NA	NA	NA	NA	NA	NA	NA	NA	transition
489	T	C	1	25.824	NA	NA	NA	NA	NA	NA	NA	NA	NA	NA	NA	NA	NA	transition
513	G	A	3	1.096	NA	NA	NA	NA	NA	NA	NA	NA	NA	NA	NA	NA	NA	transition
709	G	A	1	12.991	MT-RNR1	NA	NA	NA	NA	NA	NA	NA	NA	NA	NA	NA	NA	transition
961	T	C	1	0.858	NA	NA	NA	NA	NA	NA	NA	NA	NA	NA	NA	NA	NA	transition
2442	T	C	1	0.575	MT-RNR2	NA	NA	NA	NA	NA	NA	NA	NA	NA	NA	NA	NA	transition
3010	G	A	2	14.309	NA	NA	NA	NA	NA	NA	NA	NA	NA	NA	NA	NA	NA	transition
3705	G	A	1	1.318	NA	NA	NA	NA	NA	NA	NA	NA	NA	NA	NA	NA	NA	transition
4216	T	C	1	9.949	NA	NA	NA	NA	NA	NA	NA	NA	NA	NA	NA	NA	NA	transition
5147	G	A	1	4.215	ND2	Synonymous	T226T	3	Transmembrane; Helical	NA	NA	NA	NA	NA	NA	NA	NA	transition
5460	G	A	2	6.904	NA	NA	NA	NA	NA	NA	NA	NA	NA	NA	NA	NA	NA	transition
8251	G	A	1	5.992	MT-CO2	Synonymous	G222G	3	Topological domain; Mitochondrial intermembrane	NA	NA	NA	NA	NA	NA	NA	NA	transition
8269	G	C, A	3	0 (1.3)	NA	NA	NA	NA	NA	NA	NA	NA	NA	NA	NA	NA	NA	transversion
8387	G	A	1	0.268	NA	NA	NA	NA	NA	NA	NA	NA	NA	NA	NA	NA	NA	transition
8793	T	C	1	0.38	NA	NA	NA	NA	NA	NA	NA	NA	NA	NA	NA	NA	NA	transition
9145	G	A	1	0.083	MT-ATP6	Nonsynonymous	A207T	1	Transmembrane; Helical	NA	probably_damaging	1	deleterious	0.01	deleterious	4.35	24.1	transition
9477	G	A	1	3.957	NA	NA	NA	NA	NA	NA	NA	NA	NA	NA	NA	NA	NA	transition
9947	G	A	1	0.899	NA	NA	NA	NA	NA	NA	NA	NA	NA	NA	NA	NA	NA	transition
10398	A	G	1	43.973	MT-ND3	Nonsynonymous	T114A	1	NA	rs2853826	benign	0	neutral	0.83	neutral	-0.99	0.02	transition
10410	T	A	1	0.112	NA	NA	NA	NA	NA	NA	NA	NA	NA	NA	NA	NA	NA	transversion
11251	A	G	1	9.31	NA	NA	NA	NA	NA	NA	NA	NA	NA	NA	NA	NA	NA	transition
11467	A	G	1	12.487	MT-ND4	Synonymous	L236L	3	Transmembrane; Helical	NA	NA	NA	NA	NA	NA	NA	NA	transition
11914	G	A	1	10.975	MT-ND4	Synonymous	T385T	3	NA	NA	NA	NA	NA	NA	NA	NA	NA	transition
12308	A	G	1	12.439	MT-TL2	NA	NA	NA	NA	NA	NA	NA	NA	NA	NA	NA	NA	transition
12612	A	G	1	5.087	MT-ND5	Synonymous	V92V	3	Transmembrane; Helical	NA	NA	NA	NA	NA	NA	NA	NA	transition
12811	T	C	1	1.215	MT-ND5	Nonsynonymous	Y159H	1	Transmembrane; Helical	rs199974018	benign	0.01	neutral	0.52	deleterious	0.04	3.02	transition
13617	T	C	1	3.889	NA	NA	NA	NA	NA	NA	NA	NA	NA	NA	NA	NA	NA	transition
13743	T	C	1	0.451	NA	NA	NA	NA	NA	NA	NA	NA	NA	NA	NA	NA	NA	transition
13879	T	C	1	0.747	NA	NA	NA	NA	NA	NA	NA	NA	NA	NA	NA	NA	NA	transition
14569	G	A	1	2.604	NA	NA	NA	NA	NA	NA	NA	NA	NA	NA	NA	NA	NA	transition
14793	A	G	1	1.997	NA	NA	NA	NA	NA	NA	NA	NA	NA	NA	NA	NA	NA	transition
15452	C	A	1	9.314	NA	NA	NA	NA	NA	NA	NA	NA	NA	NA	NA	NA	NA	transversion
15817	A	G	1	0.095	NA	NA	NA	NA	NA	NA	NA	NA	NA	NA	NA	NA	NA	transition
16092	T	C	1	1.368	MT-CR; MT-ATT; MT-HV1; MT-TAS2	NA	NA	NA	NA	NA	NA	NA	NA	NA	NA	NA	NA	transition
16093	T	C	4	5.766	MT-CR; MT-ATT; MT-HV1; MT-TAS2	NA	NA	NA	NA	NA	NA	NA	NA	NA	NA	NA	NA	transition
16108	C	T	1	0.812	NA	NA	NA	NA	NA	NA	NA	NA	NA	NA	NA	NA	NA	transition
16114	C	G	1	0.025	NA	NA	NA	NA	NA	NA	NA	NA	NA	NA	NA	NA	NA	transition
16126	T	C	1	11.264	MT-CR; MT-ATT; MT-HV1; MT-TAS2; MT-7SDNA	NA	NA	NA	NA	NA	NA	NA	NA	NA	NA	NA	NA	transition
16145	G	A	1	2.884	NA	NA	NA	NA	NA	NA	NA	NA	NA	NA	NA	NA	NA	transition
16148	C	T	1	3.256	NA	NA	NA	NA	NA	NA	NA	NA	NA	NA	NA	NA	NA	transition
16189	T	C	2	25.367	MT-CR; MT-ATT; MT-HV1; MT-7SDNA	NA	NA	NA	NA	NA	NA	NA	NA	NA	NA	NA	NA	transition
16192	C	T	4	4.265	MT-CR; MT-ATT; MT-HV1; MT-7SDNA	NA	NA	NA	NA	NA	NA	NA	NA	NA	NA	NA	NA	transition
16258	A	G	1	0.114	MT-CR; MT-ATT; MT-HV1; MT-7SDNA	NA	NA	NA	NA	NA	NA	NA	NA	NA	NA	NA	NA	transition
16261	C	T	1	7.481	NA	NA	NA	NA	NA	NA	NA	NA	NA	NA	NA	NA	NA	transition
16270	C	T	2	4.719	MT-CR; MT-ATT; MT-HV1; MT-7SDNA	NA	NA	NA	NA	NA	NA	NA	NA	NA	NA	NA	NA	transition
16290	C	T	1	3.762	NA	NA	NA	NA	NA	NA	NA	NA	NA	NA	NA	NA	NA	transition
16291	C	T	1	2.712	MT-CR; MT-ATT; MT-HV1; MT-7SDNA	NA	NA	NA	NA	NA	NA	NA	NA	NA	NA	NA	NA	transition
16293	A	G	1	2.024	NA	NA	NA	NA	NA	NA	NA	NA	NA	NA	NA	NA	NA	transition
16296	C	T	1	2.278	MT-CR; MT-ATT; MT-HV1; MT-7SDNA	NA	NA	NA	NA	NA	NA	NA	NA	NA	NA	NA	NA	transition
16301	C	T	1	0.623	NA	NA	NA	NA	NA	NA	NA	NA	NA	NA	NA	NA	NA	transition
16304	T	C	2	7.572	MT-CR; MT-ATT; MT-HV1; MT-7SDNA	NA	NA	NA	NA	NA	NA	NA	NA	NA	NA	NA	NA	transition
16354	C	T	1	0.924	NA	NA	NA	NA	NA	NA	NA	NA	NA	NA	NA	NA	NA	transition
16362	T	C	1	17.092	MT-CR; MT-ATT; MT-HV1; MT-7SDNA	NA	NA	NA	NA	NA	NA	NA	NA	NA	NA	NA	NA	transition
16391	G	A	2	1.545	MT-CR; MT-7SDNA	NA	NA	NA	NA	NA	NA	NA	NA	NA	NA	NA	NA	transition
16399	A	G, T	2	2.631 (0)	MT-CR; MT-7SDNA	NA	NA	NA	NA	NA	NA	NA	NA	NA	NA	NA	NA	transition
16482	A	G	1	0.644	MT-CR; MT-7SDNA	NA	NA	NA	NA	NA	NA	NA	NA	NA	NA	NA	NA	transition
16519	T	C	2	62.941	MT-CR; MT-7SDNA	NA	NA	NA	NA	NA	NA	NA	NA	NA	NA	NA	NA	transition
mtID: position
ref: rCRS sequence
Alternative allele in whole blood: observed alternative allele (s) in LCL samples
Number of alternative allele in whole blood: number of LCL samples with the alternative allele
TypeMutation: for loci in the protein coding regions, the information 'nonsynonymous' or 'synonymous' for the alternative allele is indicated
The rest of columans provide additional annotation for the loci at coding regions by different software packages

## Sheet: Supplementary Table 7
Supplementary Table 7. Observed heteroplasmic loci in LCL samples
mtID	ref	Alternative allele	Average number of LCL samples of the 10 bundles with alternative allele	FL (%)	Gene	TypeMutation	MissensMutation	CodonPosition	ProteinDomain	dbSNP_150_id	PolyPhen2	PolyPhen2_score	SIFT	SIFT_score	CADD	CADD_score	CADD_phred_score	Mut type	Patient Report
41	C	T	1	0.181	MT-ATT	MT-CR	MT-7SDNA	NA	NA	NA	NA	NA	NA	NA	NA	NA	NA	transition
182	C	T	2	2.512	MT-HV2; MT-OHR; MT-ATT; MT-CR; MT-7SDNA	NA	NA	NA	NA	NA	NA	NA	NA	NA	NA	NA	NA	transition
251	G	A	1	0.041	MT-HV2; MT-OHR; MT-TFX; MT-ATT; MT-CR	NA	NA	NA	NA	NA	NA	NA	NA	NA	NA	NA	NA	transition
292	T	C	1	0.089	MT-HV2; MT-OHR; MT-TFY; MT-ATT; MT-CR	NA	NA	NA	NA	NA	NA	NA	NA	NA	NA	NA	NA	transition
309	C	T	114	1.773	MT-HV2; MT-OHR; MT-CSB2; MT-ATT; MT-CR	NA	NA	NA	NA	NA	NA	NA	NA	NA	NA	NA	NA	transition
311	C	T	41	0.041	MT-HV2; MT-OHR; MT-CSB2; MT-ATT; MT-CR	NA	NA	NA	NA	NA	NA	NA	NA	NA	NA	NA	NA	transition
312	C	T	21	0.029	MT-HV2; MT-OHR; MT-CSB2; MT-ATT; MT-CR	NA	NA	NA	NA	NA	NA	NA	NA	NA	NA	NA	NA	transition
313	C	T	7	0.002	MT-HV2; MT-OHR; MT-CSB2; MT-ATT; MT-CR	NA	NA	NA	NA	NA	NA	NA	NA	NA	NA	NA	NA	transition
329	G	C	7	0	MT-HV2; MT-OHR; MT-ATT; MT-CR	NA	NA	NA	NA	NA	NA	NA	NA	NA	NA	NA	NA	transversion
330	C	A	4	0	MT-HV2; MT-OHR; MT-ATT; MT-CR	NA	NA	NA	NA	NA	NA	NA	NA	NA	NA	NA	NA	transversion
331	A	G	3	0.006	MT-HV2; MT-OHR; MT-ATT; MT-CR	NA	NA	NA	NA	NA	NA	NA	NA	NA	NA	NA	NA	transition
379	A	T	16	0	MT-OHR; MT-4H; MT-ATT; MT-CR	NA	NA	NA	NA	NA	NA	NA	NA	NA	NA	NA	NA	transversion
432	A	C	4	0.002	MT-OHR; MT-LSP; MT-TFL; MT-ATT; MT-CR	NA	NA	NA	NA	NA	NA	NA	NA	NA	NA	NA	NA	transversion
464	A	G	3	0.039	MT-HV3; MT-ATT; MT-CR	NA	NA	NA	NA	NA	NA	NA	NA	NA	NA	NA	NA	transition
494	C	A	2	0.002	MT-HV3; MT-ATT; MT-CR	NA	NA	NA	NA	NA	NA	NA	NA	NA	NA	NA	NA	transversion
510	C	G	2	0	MT-HV3; MT-CR	NA	NA	NA	NA	NA	NA	NA	NA	NA	NA	NA	NA	transversion
512	A	C, T	4	0.031 (0)	MT-HV3; MT-CR	NA	NA	NA	NA	NA	NA	NA	NA	NA	NA	NA	NA	transversion
514	C	G, A	8	0 (0)	MT-HV3; MT-CR	NA	NA	NA	NA	NA	NA	NA	NA	NA	NA	NA	NA	transversion
515	A	G	14	0.012	MT-HV3; MT-CR	NA	NA	NA	NA	NA	NA	NA	NA	NA	NA	NA	NA	transition
523	A	C	2	0.096	MT-HV3; MT-TFH; MT-CR	NA	NA	NA	NA	NA	NA	NA	NA	NA	NA	NA	NA	transversion
525	C	A	5	0.002	MT-HV3; MT-TFH; MT-CR	NA	NA	NA	NA	NA	NA	NA	NA	NA	NA	NA	NA	transversion
526	G	C	6	0.004	MT-HV3; MT-TFH; MT-CR	NA	NA	NA	NA	NA	NA	NA	NA	NA	NA	NA	NA	transversion
550	A	T, C	4	0.002 (0)	MT-HV3; MT-TFH; MT-HSP1; MT-CR	NA	NA	NA	NA	NA	NA	NA	NA	NA	NA	NA	NA	transversion
551	A	G	3	0.033	MT-HV3; MT-HSP1; MT-CR	NA	NA	NA	NA	NA	NA	NA	NA	NA	NA	NA	NA	transition
552	C	T	3	0.014	MT-HV3; MT-HSP1; MT-CR	NA	NA	NA	NA	NA	NA	NA	NA	NA	NA	NA	NA	transition
567	A	C	4	0.056	MT-HV3; MT-HSP1; MT-CR	NA	NA	NA	NA	NA	NA	NA	NA	NA	NA	NA	NA	transversion
574	A	C	3	0.162	MT-HV3; MT-CR	NA	NA	NA	NA	NA	NA	NA	NA	NA	NA	NA	NA	transversion
588	T	C	1	0	MT-TF	NA	NA	NA	NA	NA	NA	NA	NA	NA	NA	NA	NA	transition
747	A	G	1	0.017	MT-RNR1	NA	NA	NA	NA	NA	NA	NA	NA	NA	NA	NA	NA	transition
820	G	A	1	0.002	MT-RNR1	NA	NA	NA	NA	NA	NA	NA	NA	NA	NA	NA	NA	transition
955	A	C	1	0.006	MT-RNR1	NA	NA	NA	NA	NA	NA	NA	NA	NA	NA	NA	NA	transversion	Status: ReportedPossible association with sepsis
963	C	T	1	0.014	MT-RNR1	NA	NA	NA	NA	NA	NA	NA	NA	NA	NA	NA	NA	transition
1006	T	C	1	0.002	MT-RNR1	NA	NA	NA	NA	NA	NA	NA	NA	NA	NA	NA	NA	transition
1138	G	A	1	0	MT-RNR1	NA	NA	NA	NA	NA	NA	NA	NA	NA	NA	NA	NA	transition
1180	T	C	1	0	MT-RNR1	NA	NA	NA	NA	NA	NA	NA	NA	NA	NA	NA	NA	transition
1252	G	A	2	0	MT-RNR1	NA	NA	NA	NA	NA	NA	NA	NA	NA	NA	NA	NA	transition
1263	G	A	1	0.002	MT-RNR1	NA	NA	NA	NA	NA	NA	NA	NA	NA	NA	NA	NA	transition
1323	G	A	1	0	MT-RNR1	NA	NA	NA	NA	NA	NA	NA	NA	NA	NA	NA	NA	transition
1345	G	A	1	0.002	MT-RNR1	NA	NA	NA	NA	NA	NA	NA	NA	NA	NA	NA	NA	transition
1389	G	A	1	0.002	MT-RNR1	NA	NA	NA	NA	NA	NA	NA	NA	NA	NA	NA	NA	transition
1417	A	G	1	0	MT-RNR1	NA	NA	NA	NA	NA	NA	NA	NA	NA	NA	NA	NA	transition
1428	G	A	1	0	MT-RNR1	NA	NA	NA	NA	NA	NA	NA	NA	NA	NA	NA	NA	transition
1445	G	A	1	0	MT-RNR1	NA	NA	NA	NA	NA	NA	NA	NA	NA	NA	NA	NA	transition
1452	T	C	1	0.098	MT-RNR1	NA	NA	NA	NA	NA	NA	NA	NA	NA	NA	NA	NA	transition	Status: ReportedDEAF-associated
1644	G	A	1	0	MT-TV	NA	NA	NA	NA	NA	NA	NA	NA	NA	NA	NA	NA	transition	Status: CfrmLeigh Syndrome / HCM / MELAS
1669	G	A	1	0	MT-TV	NA	NA	NA	NA	NA	NA	NA	NA	NA	NA	NA	NA	transition
1745	T	C	1	0	MT-RNR2	NA	NA	NA	NA	NA	NA	NA	NA	NA	NA	NA	NA	transition
1782	G	A	1	0	MT-RNR2	NA	NA	NA	NA	NA	NA	NA	NA	NA	NA	NA	NA	transition
1848	T	C	1	0.002	MT-RNR2	NA	NA	NA	NA	NA	NA	NA	NA	NA	NA	NA	NA	transition
1850	T	C	1	0.243	MT-RNR2	NA	NA	NA	NA	NA	NA	NA	NA	NA	NA	NA	NA	transition
2075	T	C	1	0.006	MT-RNR2	NA	NA	NA	NA	NA	NA	NA	NA	NA	NA	NA	NA	transition
2126	T	C	1	0	MT-RNR2	NA	NA	NA	NA	NA	NA	NA	NA	NA	NA	NA	NA	transition
2197	G	A	1	0.002	MT-RNR2	NA	NA	NA	NA	NA	NA	NA	NA	NA	NA	NA	NA	transition
2203	G	A	1	0	MT-RNR2	NA	NA	NA	NA	NA	NA	NA	NA	NA	NA	NA	NA	transition
2300	G	A	1	0.002	MT-RNR2	NA	NA	NA	NA	NA	NA	NA	NA	NA	NA	NA	NA	transition
2404	T	C	1	0.145	MT-RNR2	NA	NA	NA	NA	NA	NA	NA	NA	NA	NA	NA	NA	transition
2410	T	C	1	0.004	MT-RNR2	NA	NA	NA	NA	NA	NA	NA	NA	NA	NA	NA	NA	transition
2585	G	A	1	0	MT-RNR2	NA	NA	NA	NA	NA	NA	NA	NA	NA	NA	NA	NA	transition
2592	G	A	1	0	MT-RNR2	NA	NA	NA	NA	NA	NA	NA	NA	NA	NA	NA	NA	transition
2593	G	A	1	0	MT-RNR2	NA	NA	NA	NA	NA	NA	NA	NA	NA	NA	NA	NA	transition
2690	G	A	1	0.004	MT-RNR2	NA	NA	NA	NA	NA	NA	NA	NA	NA	NA	NA	NA	transition
2707	A	C	1	0.039	MT-RNR2	NA	NA	NA	NA	NA	NA	NA	NA	NA	NA	NA	NA	transversion
2925	T	C	1	0	MT-RNR2	NA	NA	NA	NA	NA	NA	NA	NA	NA	NA	NA	NA	transition
3068	G	A	1	0	MT-RNR2	NA	NA	NA	NA	NA	NA	NA	NA	NA	NA	NA	NA	transition
3094	G	A	1	0	MT-RNR2	NA	NA	NA	NA	NA	NA	NA	NA	NA	NA	NA	NA	transition
3105	A	T	9	0	MT-RNR2	NA	NA	NA	NA	NA	NA	NA	NA	NA	NA	NA	NA	transversion
3106	C	A, T	126	0.399 (0)	MT-RNR2	NA	NA	NA	NA	NA	NA	NA	NA	NA	NA	NA	NA	transversion
3109	T	C	39	0.019	MT-RNR2	NA	NA	NA	NA	NA	NA	NA	NA	NA	NA	NA	NA	transition
3114	T	C	1	0	MT-RNR2	NA	NA	NA	NA	NA	NA	NA	NA	NA	NA	NA	NA	transition
3248	G	A	1	0.002	MT-TER; MT-TL1	NA	NA	NA	NA	NA	NA	NA	NA	NA	NA	NA	NA	transition
3412	G	A	1	0	ND1	Nonsynonymous	G36S	1	Transmembrane; Helical	NA	probably_damaging	1	neutral	0.4	deleterious	4.16	23.8	transition
3427	G	A	1	0	ND1	Nonsynonymous	G41S	1	Transmembrane; Helical	NA	probably_damaging	1	neutral	0.5	deleterious	4.07	23.7	transition
3428	G	A	1	0	ND1	Nonsynonymous	G41D	2	Transmembrane; Helical	NA	probably_damaging	1	neutral	0.27	deleterious	3.81	23.4	transition
3543	C	T	26	0.041	ND1	Synonymous	L79L	3	Transmembrane; Helical	NA	NA	NA	NA	NA	NA	NA	NA	transition
3572	T	G	3	0	ND1	Nonsynonymous	L89R	2	Transmembrane; Helical	NA	probably_damaging	0.97	neutral	0.15	deleterious	4.1	23.7	transversion
3688	G	A	1	0	ND1	Nonsynonymous	A128T	1	Transmembrane; Helical	NA	probably_damaging	1	neutral	0.33	deleterious	4.32	24	transition	Status: ReportedLeigh Syndrome
4084	G	A	1	0.035	ND1	Nonsynonymous	V260I	1	Transmembrane; Helical	NA	benign	0.01	neutral	0.55	deleterious	0.61	8.19	transition
4148	G	A	1	0.002	ND1	Nonsynonymous	R281H	2	Transmembrane; Helical	NA	probably_damaging	0.96	neutral	0.52	deleterious	4.14	23.8	transition
4155	C	A	7	0	ND1	Nonsynonymous	D283E	3	Transmembrane; Helical	NA	probably_damaging	1	neutral	0.27	deleterious	4.34	24	transversion
4158	A	G	9	0.208	ND1	Synonymous	Q284Q	3	Transmembrane; Helical	NA	NA	NA	NA	NA	NA	NA	NA	transition
4205	T	C	1	0.029	ND1	Nonsynonymous	L300S	2	Transmembrane; Helical	NA	benign	0.01	neutral	0.21	deleterious	1.94	15.81	transition
4206	A	T	1	0	ND1	Nonsynonymous	L300F	3	Transmembrane; Helical	NA	benign	0.01	neutral	0.61	deleterious	0.87	9.89	transversion
4207	C	G	1	0	ND1	Nonsynonymous	L301V	1	Transmembrane; Helical	NA	benign	0.32	neutral	0.35	neutral	1.52	13.43	transversion
4264	G	A	1	0	MT-TI	NA	NA	NA	NA	NA	NA	NA	NA	NA	NA	NA	NA	transition
4291	T	C	1	0	MT-TI	NA	NA	NA	NA	NA	NA	NA	NA	NA	NA	NA	NA	transition	Status: ReportedHypomagnesemic Metabolic Syndrome
4378	G	A	1	0	MT-TQ	NA	NA	NA	NA	NA	NA	NA	NA	NA	NA	NA	NA	transition
4412	G	A	1	0	MT-TM	NA	NA	NA	NA	NA	NA	NA	NA	NA	NA	NA	NA	transition	Status: ReportedSeizures with myopathy & retinopathy
4482	G	A	1	0	ND2	Nonsynonymous	A5T	1	NA	NA	possibly_damaging	0.62	neutral	0.43	deleterious	2.05	16.52	transition
4493	C	A	2	0	ND2	Synonymous	V8V	3	NA	NA	NA	NA	NA	NA	NA	NA	NA	transversion
4532	G	A	1	0.019	ND2	Synonymous	A21A	3	Transmembrane; Helical	NA	NA	NA	NA	NA	NA	NA	NA	transition
4551	T	C	1	0	ND2	Nonsynonymous	F28L	1	Transmembrane; Helical	NA	benign	0	neutral	1	neutral	-0.93	0.02	transition
4695	T	C	1	0.066	ND2	Nonsynonymous	F76L	1	Transmembrane; Helical	NA	benign	0	neutral	0.84	deleterious	0.23	5	transition
4759	T	C	1	0	ND2	Nonsynonymous	M97T	2	Transmembrane; Helical	NA	benign	0.01	neutral	0.44	neutral	1.51	13.35	transition
4772	T	C	1	0.235	ND2	Synonymous	A101A	3	Transmembrane; Helical	NA	NA	NA	NA	NA	NA	NA	NA	transition
4794	G	A	1	0	ND2	Nonsynonymous	A109T	1	Transmembrane; Helical	NA	benign	0.17	neutral	0.4	deleterious	4.03	23.6	transition
4856	T	C	1	0.206	ND2	Synonymous	L129L	3	Transmembrane; Helical	NA	NA	NA	NA	NA	NA	NA	NA	transition
4920	G	A	1	0	ND2	Nonsynonymous	V151M	1	Transmembrane; Helical	NA	benign	0.02	neutral	0.27	deleterious	0.22	4.91	transition
4945	T	C	1	0	ND2	Nonsynonymous	I159T	2	Transmembrane; Helical	NA	benign	0.01	neutral	0.54	deleterious	0.2	4.72	transition
5054	G	A	1	0.386	ND2	Synonymous	P195P	3	Transmembrane; Helical	NA	NA	NA	NA	NA	NA	NA	NA	transition
5163	C	G	8	0	ND2	Nonsynonymous	R232G	1	Transmembrane; Helical	NA	benign	0.19	neutral	0.35	deleterious	2.76	21.1	transversion
5223	G	A	1	0	ND2	Premature stop codon	G252Term	1	Transmembrane; Helical	NA	NA	NA	NA	NA	NA	NA	NA	transition
5237	G	A	1	0.482	ND2	Synonymous	P256P	3	Transmembrane; Helical	NA	NA	NA	NA	NA	NA	NA	NA	transition
5359	T	C	1	0.002	ND2	Nonsynonymous	I297T	2	Transmembrane; Helical	NA	benign	0.02	neutral	0.4	neutral	1.08	11.1	transition
5432	A	C	1	0	ND2	Nonsynonymous	K321N	3	Transmembrane; Helical	NA	probably_damaging	1	neutral	0.45	deleterious	2.81	21.4	transversion
5502	A	G	1	0.002	ND2	Nonsynonymous	M345V	1	Transmembrane; Helical	NA	benign	0.26	neutral	0.55	deleterious	-0.02	2.39	transition
5513	G	A	1	0.002	MT-TW	NA	NA	NA	NA	NA	NA	NA	NA	NA	NA	NA	NA	transition	Status: ReportedMitochondrial encephalomyopathy with RP
5660	G	A	1	0	MT-TN	NA	NA	NA	NA	NA	NA	NA	NA	NA	NA	NA	NA	transition
5865	T	C	1	0	MT-TY	NA	NA	NA	NA	NA	NA	NA	NA	NA	NA	NA	NA	transition
5894	A	G, C	2	0.328 (0.2)	MT-NC5	NA	NA	NA	NA	NA	NA	NA	NA	NA	NA	NA	NA	transition
5979	G	A	1	0.052	MT-CO1	Nonsynonymous	A26T	1	Transmembrane; Helical	NA	probably_damaging	1	deleterious	0.02	deleterious	4.01	23.6	transition
6093	G	A	1	0	MT-CO1	Nonsynonymous	V64M	1	Transmembrane; Helical	NA	possibly_damaging	0.84	neutral	0.18	deleterious	3.43	23	transition
6264	G	A	1	0	MT-CO1	Premature stop codon	G121Term	1	Transmembrane; Helical	NA	NA	NA	NA	NA	NA	NA	NA	transition
6424	C	T	1	0	MT-CO1	Nonsynonymous	P174L	2	Topological domain; Mitochondrial matrix	NA	probably_damaging	1	neutral	0.05	deleterious	3.05	22.4	transition
6430	T	A	1	0	MT-CO1	Nonsynonymous	M176K	2	Topological domain; Mitochondrial matrix	NA	benign	0.06	deleterious	0.02	deleterious	2.11	16.94	transversion
6675	G	C	1	0	MT-CO1	Nonsynonymous	V258L	1	Transmembrane; Helical	NA	probably_damaging	0.97	neutral	0.19	deleterious	3.42	23	transversion
6712	A	G	1	0.002	MT-CO1	Nonsynonymous	Y270C	2	Topological domain; Mitochondrial matrix	NA	probably_damaging	1	neutral	0.07	deleterious	2.24	17.76	transition
6722	G	A	1	0.095	MT-CO1	Synonymous	M273M	3	Transmembrane; Helical	NA	NA	NA	NA	NA	NA	NA	NA	transition
6747	T	C	1	0.004	MT-CO1	Nonsynonymous	F282L	1	Transmembrane; Helical	NA	probably_damaging	0.96	neutral	1	neutral	-0.53	0.18	transition
6788	A	G	1	0.004	MT-CO1	Synonymous	V295V	3	Topological domain; Mitochondrial intermembrane	NA	NA	NA	NA	NA	NA	NA	NA	transition
6972	G	A	1	0	MT-CO1	Nonsynonymous	V357M	1	Transmembrane; Helical	NA	possibly_damaging	0.82	neutral	0.21	deleterious	2.25	17.85	transition
6982	A	G	1	0	MT-CO2	Nonsynonymous	N360S	2	Topological domain; Mitochondrial intermembrane	NA	probably_damaging	0.98	neutral	0.07	deleterious	3.07	22.4	transition
6984	T	C	1	0	MT-CO1	Nonsynonymous	S361P	1	Topological domain; Mitochondrial intermembrane	NA	probably_damaging	1	deleterious	0	deleterious	4.16	23.8	transition
7124	A	G	1	0.046	MT-CO1	Synonymous	Q407Q	3	Topological domain; Mitochondrial matrix	NA	NA	NA	NA	NA	NA	NA	NA	transition
7293	G	A	1	0	MT-CO1	Nonsynonymous	A464T	1	Transmembrane; Helical	NA	probably_damaging	0.99	deleterious	0.01	deleterious	4.31	24	transition
7439	A	G	1	0.004	MT-CO1	Synonymous	K512K	3	Topological domain; Mitochondrial matrix	NA	NA	NA	NA	NA	NA	NA	NA	transition
7471	C	A	2	0.002	MT-TS1	NA	NA	NA	NA	NA	NA	NA	NA	NA	NA	NA	NA	transversion
7474	A	G	2	0.008	MT-TS1	NA	NA	NA	NA	NA	NA	NA	NA	NA	NA	NA	NA	transition	Status: ReportedHearing loss patient
7534	C	A	1	0	MT-TD	NA	NA	NA	NA	NA	NA	NA	NA	NA	NA	NA	NA	transversion
7535	A	G	1	0	MT-TD	NA	NA	NA	NA	NA	NA	NA	NA	NA	NA	NA	NA	transition
7701	T	C	1	0.002	MT-CO2	Nonsynonymous	L39P	2	Transmembrane; Helical	NA	probably_damaging	1	neutral	0.09	deleterious	3.71	23.3	transition
7784	A	G	1	0.019	MT-CO2	Nonsynonymous	I67V	1	Transmembrane; Helical	NA	benign	0	neutral	0.33	neutral	-0.75	0.06	transition
7847	G	A	1	0	MT-CO2	Nonsynonymous	D88N	1	Topological domain; Mitochondrial intermembrane	NA	probably_damaging	0.98	neutral	0.25	deleterious	4.17	23.8	transition
7919	G	A	1	0	MT-CO2	Nonsynonymous	D112N	1	Topological domain; Mitochondrial intermembrane	NA	probably_damaging	1	neutral	0.35	deleterious	4.16	23.8	transition
8155	G	A	1	0.316	MT-CO2	Synonymous	G190G	3	Topological domain; Mitochondrial intermembrane	NA	NA	NA	NA	NA	NA	NA	NA	transition
8216	C	T	1	0.006	MT-CO2	Synonymous	L211L	1	Topological domain; Mitochondrial intermembrane	NA	NA	NA	NA	NA	NA	NA	NA	transition
8270	C	T	2	0.073	MT-NC7	NA	NA	NA	NA	NA	NA	NA	NA	NA	NA	NA	NA	transition
8279	T	C	1	0.093	MT-NC7	NA	NA	NA	NA	NA	NA	NA	NA	NA	NA	NA	NA	transition
8281	C	G	1	0.01	MT-NC7	NA	NA	NA	NA	NA	NA	NA	NA	NA	NA	NA	NA	transversion
8290	G	C	3	0	MT-NC7	NA	NA	NA	NA	NA	NA	NA	NA	NA	NA	NA	NA	transversion
8313	G	A	1	0.002	MT-TK	NA	NA	NA	NA	NA	NA	NA	NA	NA	NA	NA	NA	transition	Status: CfrmMNGIE / Progressive mito cytopathy
8392	G	A	1	0.772	MT-ATP8	Synonymous	W9W	3	Transmembrane; Helical	NA	NA	NA	NA	NA	NA	NA	NA	transition
8419	T	C	1	0.068	MT-ATP8	Synonymous	L18L	3	Transmembrane; Helical	NA	NA	NA	NA	NA	NA	NA	NA	transition
8493	A	G	1	0	MT-ATP8	Premature Stop Codon	K43Term	2	NA	NA	NA	NA	NA	NA	NA	NA	NA	transition
8623	A	G	1	0.019	MT-ATP6	Nonsynonymous	T33A	1	NA	NA	benign	0	neutral	0.41	deleterious	0.69	8.74	transition
8626	T	C	1	0.023	MT-ATP6	Nonsynonymous	S34P	1	NA	NA	probably_damaging	0.99	neutral	0.62	neutral	1.74	14.66	transition
8657	C	T	1	0.01	MT-ATP6	Nonsynonymous	T44I	2	NA	NA	benign	0	neutral	0.61	deleterious	1.86	15.34	transition
8839	G	A	1	0.127	MT-ATP6	Nonsynonymous	A105T	1	Transmembrane; Helical	rs369202065	probably_damaging	1	neutral	0.09	deleterious	4.19	23.8	transition
8995	G	A	1	0.006	MT-ATP6	Nonsynonymous	A157T	1	Transmembrane; Helical	NA	probably_damaging	1	neutral	0.3	deleterious	4.34	24	transition
9044	T	C	1	0	MT-ATP6	Nonsynonymous	L173P	2	Transmembrane; Helical	NA	probably_damaging	1	deleterious	0	deleterious	3.98	23.6	transition
9133	G	A	1	0.008	MT-ATP6	Nonsynonymous	E203K	1	Transmembrane; Helical	NA	probably_damaging	0.99	deleterious	0	deleterious	4.56	24.4	transition	Status: ReportedPatient with suspected mitochondrial disease
9137	T	C	1	0.008	MT-ATP6	Nonsynonymous	I204T	2	Transmembrane; Helical	NA	benign	0.01	neutral	0.18	deleterious	0.69	8.73	transition
9179	T	C	1	0.002	MT-ATP6	Nonsynonymous	V218A	2	NA	NA	probably_damaging	0.99	neutral	0.11	deleterious	3.7	23.3	transition
9196	G	A	1	0.122	MT-ATP6	Nonsynonymous	D224N	1	NA	rs374870159	benign	0.27	deleterious	0.01	neutral	1.63	14	transition
9210	A	G	1	0.16	MT-CO3	Nonsynonymous	T2A	1	NA	NA	benign	0	neutral	1	neutral	-0.83	0.04	transition
9305	G	A	1	0.239	MT-CO3	Synonymous	M33M	3	Transmembrane; Helical	NA	NA	NA	NA	NA	NA	NA	NA	transition
9370	A	T	1	0	MT-CO3	Nonsynonymous	Y55F	2	Transmembrane; Helical	NA	benign	0	neutral	0.86	neutral	-0.18	1.19	transversion
9387	G	A	1	0	MT-CO3	Nonsynonymous	V61M	1	NA	NA	benign	0.42	neutral	0.18	deleterious	3.48	23.1	transition	Status: ReportedAsthenozoospermia
9428	T	C	1	0.048	MT-CO3	Synonymous	P74P	3	NA	NA	NA	NA	NA	NA	NA	NA	NA	transition
9456	A	G	1	0.033	MT-CO3	Nonsynonymous	I84V	1	Transmembrane; Helical	NA	benign	0	neutral	0.3	neutral	-0.11	1.64	transition
9552	T	C	1	0	MT-CO3	Nonsynonymous	W116R	1	NA	NA	probably_damaging	1	neutral	0.53	deleterious	3.62	23.2	transition
9730	T	C	1	0	MT-CO3	Nonsynonymous	L175P	2	Transmembrane; Helical	NA	probably_damaging	1	neutral	0.14	deleterious	2.48	19.33	transition
9781	T	C	1	0	MT-CO3	Nonsynonymous	I192T	2	NA	NA	probably_damaging	0.98	neutral	0.39	deleterious	2.08	16.74	transition
9813	T	C	1	0.015	MT-CO3	Nonsynonymous	F203L	1	Transmembrane; Helical	NA	probably_damaging	0.95	neutral	0.66	deleterious	4.21	23.9	transition
9966	G	A	1	0.687	MT-CO3	Nonsynonymous	V254I	1	Transmembrane; Helical	rs200809063	benign	0	neutral	0.59	neutral	-0.85	0.03	transition	Status: ReportedLHON possible helper variant
10052	A	G	1	0	MT-TG	NA	NA	NA	NA	NA	NA	NA	NA	NA	NA	NA	NA	transition
10054	G	C	1	0	MT-TG	NA	NA	NA	NA	NA	NA	NA	NA	NA	NA	NA	NA	transversion
10102	T	G	1	0	MT-ND3	Nonsynonymous	L15W	2	Transmembrane; Helical	NA	probably_damaging	1	neutral	0.18	deleterious	3.56	23.1	transversion
10103	A	T	1	0	MT-ND3	Nonsynonymous	L15F	3	Transmembrane; Helical	NA	probably_damaging	0.99	neutral	0.71	deleterious	2.15	17.21	transversion
10371	G	C	1	0	MT-ND3	Nonsynonymous	E105Q	1	NA	NA	probably_damaging	1	neutral	0.23	deleterious	3.47	23	transversion
10572	G	A	1	0	MT-ND4L	Premature Stop Codon	G35Term	1	Transmembrane; Helical	NA	NA	NA	NA	NA	NA	NA	NA	transition
10619	C	T	1	0.149	MT-ND4L	Synonymous	N50N	3	NA	NA	NA	NA	NA	NA	NA	NA	NA	transition
10686	G	A	1	0	MT-ND4L	Nonsynonymous	V73M	1	Transmembrane; Helical	NA	possibly_damaging	0.68	neutral	0.21	deleterious	2.37	18.63	transition
10709	A	C	1	0.017	MT-ND4L	Synonymous	S80S	3	NA	NA	NA	NA	NA	NA	NA	NA	NA	transversion
10726	G	A	1	0	MT-ND4L	Nonsynonymous	G86D	2	NA	NA	probably_damaging	0.98	neutral	0.31	deleterious	3.93	23.5	transition
10842	C	T	1	0	MT-ND4	Nonsynonymous	T28I	2	Transmembrane; Helical	NA	possibly_damaging	0.83	neutral	0.46	deleterious	2.54	19.74	transition
10848	A	C	1	0	MT-ND4	Nonsynonymous	H30P	2	Transmembrane; Helical	NA	probably_damaging	0.93	neutral	0.16	deleterious	3.03	22.3	transversion
10873	T	C	1	32.952	MT-ND4	Synonymous	P38P	3	Transmembrane; Helical	NA	NA	NA	NA	NA	NA	NA	NA	transition
11001	A	T	1	0	MT-ND4	Nonsynonymous	Q81L	2	NA	NA	probably_damaging	1	neutral	0.33	deleterious	3.73	23.3	transversion
11070	T	C	1	0	MT-ND4	Nonsynonymous	I104T	2	Transmembrane; Helical	NA	benign	0.02	neutral	0.29	neutral	-0.69	0.08	transition
11188	G	A	1	0.006	MT-ND4	Synonymous	L143L	3	NA	NA	NA	NA	NA	NA	NA	NA	NA	transition
11272	A	T	11	0	MT-ND4	Synonymous	L171L	3	NA	NA	NA	NA	NA	NA	NA	NA	NA	transversion
11306	G	A	1	0	MT-ND4	Nonsynonymous	A183T	1	NA	NA	benign	0.01	neutral	0.45	deleterious	0.17	4.32	transition
11403	G	A	1	0.002	MT-ND4	Premature Stop Codon	W215Term	2	Transmembrane; Helical	NA	NA	NA	NA	NA	NA	NA	NA	transition
11404	A	G	1	0.338	MT-ND4	Synonymous	W215W	3	Transmembrane; Helical	NA	NA	NA	NA	NA	NA	NA	NA	transition
11452	T	C	1	0.046	MT-ND4	Synonymous	L231L	3	Transmembrane; Helical	NA	NA	NA	NA	NA	NA	NA	NA	transition
11465	T	C	1	0.249	MT-ND4	Synonymous	L236L	1	Transmembrane; Helical	NA	NA	NA	NA	NA	NA	NA	NA	transition
11518	G	A	1	0.168	MT-ND4	Synonymous	L253L	3	NA	NA	NA	NA	NA	NA	NA	NA	NA	transition
11531	G	A	1	0	MT-ND4	Nonsynonymous	A258T	1	Transmembrane; Helical	NA	benign	0.18	neutral	0.44	deleterious	3.12	22.6	transition
11569	T	C	1	0.471	MT-ND4	Synonymous	I270I	3	Transmembrane; Helical	NA	NA	NA	NA	NA	NA	NA	NA	transition
11642	G	C	1	0	MT-ND4	Nonsynonymous	A295P	1	Transmembrane; Helical	NA	probably_damaging	0.98	deleterious	0.01	deleterious	3.87	23.5	transversion
11711	G	A	1	0	MT-ND4	Nonsynonymous	A318T	1	Transmembrane; Helical	NA	probably_damaging	1	deleterious	0.02	deleterious	4.31	24	transition
11823	T	C	1	0	MT-ND4	Nonsynonymous	M355T	2	Transmembrane; Helical	NA	benign	0.07	neutral	0.12	deleterious	1.84	15.2	transition
11948	G	A	1	0	MT-ND4	Premature Stop Codon	G397Term	1	Transmembrane; Helical	NA	NA	NA	NA	NA	NA	NA	NA	transition
12005	T	C	1	0.002	MT-ND4	Nonsynonymous	W416R	1	NA	NA	benign	0	neutral	0.77	neutral	-0.93	0.02	transition
12117	T	C	1	0	MT-ND4	Nonsynonymous	I453T	2	NA	NA	benign	0.02	deleterious	0.04	deleterious	3.45	23	transition
12122	A	G	1	0	MT-ND4	Nonsynonymous	T455A	1	NA	NA	benign	0	neutral	0.5	deleterious	1.87	15.41	transition
12134	T	C	1	0.023	MT-ND4	Nonsynonymous	S459P	1	NA	NA	benign	0.34	deleterious	0.04	deleterious	2.42	18.92	transition
12172	A	G	1	0.648	MT-TH	NA	NA	NA	NA	NA	NA	NA	NA	NA	NA	NA	NA	transition
12192	G	A	1	0.212	MT-TH	NA	NA	NA	NA	NA	NA	NA	NA	NA	NA	NA	NA	transition	Status: ReportedMICM / possible G15927A deafness modulator
12207	G	A	1	0	MT-TS2	NA	NA	NA	NA	NA	NA	NA	NA	NA	NA	NA	NA	transition	Status: ReportedMyopathy / Encephalopathy
12258	C	A	1	0.002	MT-TS2	NA	NA	NA	NA	NA	NA	NA	NA	NA	NA	NA	NA	transversion	Status: CfrmDMDF / RP+SNHL
12312	T	C	1	0.004	MT-TL2	NA	NA	NA	NA	NA	NA	NA	NA	NA	NA	NA	NA	transition
12532	T	C	1	0	MT-ND5	Nonsynonymous	W66R	1	NA	NA	probably_damaging	0.98	neutral	0.35	deleterious	3.43	23	transition
12613	G	A	1	0.042	MT-ND5	Nonsynonymous	A93T	1	Transmembrane; Helical	NA	probably_damaging	1	neutral	0.27	deleterious	4.05	23.7	transition
12736	G	A	1	0	MT-ND5	Nonsynonymous	A134T	1	Transmembrane; Helical	NA	probably_damaging	0.94	neutral	0.67	deleterious	4.09	23.7	transition
12760	A	G	1	0	MT-ND5	Nonsynonymous	I142V	1	Transmembrane; Helical	NA	probably_damaging	1	neutral	0.66	deleterious	2.93	22	transition
12778	G	A	1	0	MT-ND5	Premature stop codon	G148Term	1	Transmembrane; Helical	NA	NA	NA	NA	NA	NA	NA	NA	transition
12835	G	A	1	0	MT-ND5	Nonsynonymous	A167T	1	NA	NA	probably_damaging	1	neutral	0.4	deleterious	4.21	23.9	transition
12868	G	A	1	0	MT-ND5	Nonsynonymous	G178S	1	Transmembrane; Helical	NA	probably_damaging	1	neutral	0.5	deleterious	4.1	23.7	transition
12871	G	A	1	0	MT-ND5	Nonsynonymous	D179N	1	Transmembrane; Helical	NA	probably_damaging	1	neutral	0.33	deleterious	4.16	23.8	transition
12939	A	G	1	0.012	MT-ND5	Synonymous	M201M	3	NA	NA	NA	NA	NA	NA	NA	NA	NA	transition
12952	G	A	1	0.06	MT-ND5	Nonsynonymous	A206T	1	NA	NA	benign	0	neutral	0.42	deleterious	0.56	7.88	transition
13133	T	C	1	0	MT-ND5	Nonsynonymous	L266P	2	NA	NA	benign	0.23	neutral	0.32	deleterious	3.88	23.5	transition
13163	T	C	1	0	MT-ND5	Nonsynonymous	L276P	2	Transmembrane; Helical	NA	probably_damaging	0.98	neutral	0.22	deleterious	3.78	23.4	transition
13169	T	C	2	0	MT-ND5	Nonsynonymous	L278P	2	Transmembrane; Helical	NA	probably_damaging	1	neutral	0.17	deleterious	3.99	23.6	transition
13324	T	C	1	0	MT-ND5	Nonsynonymous	C330R	1	Transmembrane; Helical	NA	probably_damaging	1	neutral	0.38	deleterious	3.46	23	transition
13360	T	C	1	0	MT-ND5	Nonsynonymous	C342R	1	Transmembrane; Helical	NA	probably_damaging	0.95	neutral	0.34	deleterious	3.49	23.1	transition
13414	G	A	1	0	MT-ND5	Premature stop codon	G360Term	1	NA	NA	NA	NA	NA	NA	NA	NA	NA	transition
13455	C	T	35	0.012	MT-ND5	Synonymous	L373L	3	Transmembrane; Helical	NA	NA	NA	NA	NA	NA	NA	NA	transition
13566	T	C	1	0.017	MT-ND5	Synonymous	S410S	3	Transmembrane; Helical	NA	NA	NA	NA	NA	NA	NA	NA	transition
13664	T	C	1	0	MT-ND5	Nonsynonymous	I443T	2	NA	NA	probably_damaging	0.91	neutral	0.41	deleterious	3.49	23.1	transition
13676	A	G	3	0.006	MT-ND5	Nonsynonymous	N447S	2	NA	NA	benign	0.13	neutral	0.41	neutral	1.52	13.4	transition
13751	T	C	1	0	MT-ND5	Nonsynonymous	I472T	2	Transmembrane; Helical	NA	possibly_damaging	0.73	neutral	0.52	deleterious	2.33	18.37	transition
13801	A	G	1	0.015	MT-ND5	Nonsynonymous	T489A	1	Transmembrane; Helical	NA	benign	0.01	neutral	0.53	neutral	-0.89	0.03	transition
13970	G	A	1	0	MT-ND5	Nonsynonymous	S545N	2	NA	NA	benign	0.17	neutral	0.34	deleterious	3.7	23.3	transition
14063	T	C	1	0.044	MT-ND5	Nonsynonymous	I576T	2	NA	NA	benign	0	neutral	0.44	neutral	-1.01	0.02	transition	Status: ReportedPotentially functional variant cosegregating with LHON3635A
14093	T	C, A	2	0.002 (0)	MT-ND5	Nonsynonymous	L586P	2	Transmembrane; Helical	NA	probably_damaging	1	neutral	0.34	deleterious	4.01	23.6	transition
14410	G	A	1	0.106	MT-ND6	Synonymous	V88V	3	Transmembrane; Helical	NA	NA	NA	NA	NA	NA	NA	NA	transition
14453	G	A	1	0	MT-ND6	Nonsynonymous	A74V	2	NA	rs199476107	probably_damaging	1	neutral	0.56	deleterious	4.14	23.8	transition	Status: ReportedMELAS / Leigh Disease
14530	T	C	1	0.083	MT-ND6	Synonymous	G48G	3	Transmembrane; Helical	NA	NA	NA	NA	NA	NA	NA	NA	transition
14634	T	C	1	0.093	MT-ND6	Nonsynonymous	M14V	1	Transmembrane; Helical	NA	benign	0.01	neutral	0.68	neutral	-2.2	0	transition
14921	G	A	1	0.01	MT-CYB	Nonsynonymous	A59T	1	NA	NA	probably_damaging	1	neutral	0.41	neutral	1.13	11.38	transition
14927	A	G	1	0.299	MT-CYB	Nonsynonymous	T61A	1	NA	rs201551481	benign	0	neutral	0.88	deleterious	2.05	16.52	transition
14973	G	C	1	0	MT-CYB	Nonsynonymous	G76A	2	NA	NA	probably_damaging	1	neutral	0.5	deleterious	2.89	21.8	transversion
15093	G	A	1	0	MT-CYB	Nonsynonymous	G116D	2	Transmembrane; Helical	NA	benign	0.16	neutral	0.19	deleterious	3.73	23.3	transition
15096	T	C	1	0.002	MT-CYB	Nonsynonymous	I117T	2	Transmembrane; Helical	rs1057516073	possibly_damaging	0.52	neutral	0.39	neutral	1.65	14.15	transition
15115	T	C	1	0.851	MT-CYB	Synonymous	T123T	3	Transmembrane; Helical	NA	NA	NA	NA	NA	NA	NA	NA	transition
15159	T	C	1	0.006	MT-CYB	Nonsynonymous	M138T	2	NA	NA	probably_damaging	1	neutral	0.4	deleterious	2.67	20.6	transition
15237	T	C	1	0.012	MT-CYB	Nonsynonymous	I164T	2	NA	rs879217377	benign	0.28	neutral	0.6	deleterious	3.06	22.4	transition	Status: ReportedPotentially functional variant cosegregating with LHON3635A
15266	A	G	1	0.008	MT-CYB	Nonsynonymous	T174A	1	NA	NA	probably_damaging	0.99	neutral	0.89	deleterious	2.35	18.47	transition
15346	G	A	1	0.793	MT-CYB	Synonymous	L200L	3	NA	NA	NA	NA	NA	NA	NA	NA	NA	transition
15399	T	C	1	0	MT-CYB	Nonsynonymous	I218T	2	NA	NA	probably_damaging	0.98	neutral	0.39	deleterious	3.54	23.1	transition
15504	C	T	1	0	MT-CYB	Nonsynonymous	P253L	2	NA	NA	probably_damaging	1	neutral	0.61	deleterious	4.43	24.2	transition
15639	T	C	1	0.004	MT-CYB	Nonsynonymous	I298T	2	Transmembrane; Helical	NA	probably_damaging	1	neutral	0.26	deleterious	3.39	23	transition
15670	T	C	1	1.659	MT-CYB	Synonymous	H308H	3	Transmembrane; Helical	NA	NA	NA	NA	NA	NA	NA	NA	transition
15938	C	A	1	0.006	MT-TT; MT-ATT	NA	NA	NA	NA	NA	NA	NA	NA	NA	NA	NA	NA	transversion
15940	T	C	1	0.177	MT-TT; MT-ATT	NA	NA	NA	NA	NA	NA	NA	NA	NA	NA	NA	NA	transition
15944	T	C	1	0.025	MT-TT; MT-ATT	NA	NA	NA	NA	NA	NA	NA	NA	NA	NA	NA	NA	transition
15946	C	A	1	0	MT-TT; MT-ATT	NA	NA	NA	NA	NA	NA	NA	NA	NA	NA	NA	NA	transversion
15985	A	G	1	0	MT-TP; MT-ATT	NA	NA	NA	NA	NA	NA	NA	NA	NA	NA	NA	NA	transition
16153	G	A	1	0.76	MT-CR; MT-ATT; MT-HV1; MT-7SDNA	NA	NA	NA	NA	NA	NA	NA	NA	NA	NA	NA	NA	transition
16183	A	C	11	13.388	MT-CR; MT-ATT; MT-HV1; MT-7SDNA	NA	NA	NA	NA	NA	NA	NA	NA	NA	NA	NA	NA	transversion	Status: ReportedMelanoma patients
16186	C	T	3	1.248	MT-CR; MT-ATT; MT-HV1; MT-7SDNA	NA	NA	NA	NA	NA	NA	NA	NA	NA	NA	NA	NA	transition
16283	A	T	1	0.004	MT-CR; MT-ATT; MT-HV1; MT-7SDNA	NA	NA	NA	NA	NA	NA	NA	NA	NA	NA	NA	NA	transversion
16330	T	C	1	0.039	MT-CR; MT-ATT; MT-HV1; MT-7SDNA	NA	NA	NA	NA	NA	NA	NA	NA	NA	NA	NA	NA	transition
16515	A	G	1	0	MT-CR; MT-7SDNA	NA	NA	NA	NA	NA	NA	NA	NA	NA	NA	NA	NA	transition
16532	A	G	1	0	MT-CR; MT-7SDNA	NA	NA	NA	NA	NA	NA	NA	NA	NA	NA	NA	NA	transition
16540	C	T	1	0.002	MT-CR; MT-7SDNA	NA	NA	NA	NA	NA	NA	NA	NA	NA	NA	NA	NA	transition
mtID: position
ref: rCRS sequence
Alternative allele: observed alternative allele (s) in LCL samples
Average number of LCL samples of the 10 bundles with alternative allele: we performed resampling to harmonize the sequencing coverage to be comparable to those in whole blood. The number is the average of LCL samples with alternative allele in the 10 resampling bundles
Gene: a gene where a loci resides in
TypeMutation: NA if not in non-coding regions, nonsynonymous or synonymous
The rest of columns are mutation types and predictive functional scores by different software
FL (%), the proportion was retrieved from MitoMap (MitoMater) query based one 51836 human mitochondrial full sequences from (> 15.4 kbp) GenBank

## Sheet: Supplementary Table 8
Supplementary Table 8. Observed heteroplasmic loci in whole blood samples
mtID	ref	Alternative allele	Number of whole blood samples with alternative allele	FL (%)	Gene	TypeMutation	MissensMutation	CodonPosition	ProteinDomain	dbSNP_150_id	PolyPhen2	PolyPhen2_score	SIFT	SIFT_score	CADD	CADD_score	CADD_phred_score	Mut type	Patient Report
494	C	A	2	0.002	MT-HV3; MT-ATT; MT-CR	NA	NA	NA	NA	NA	NA	NA	NA	NA	NA	NA	NA	transversion
512	A	C	1	0.031	MT-HV3; MT-CR	NA	NA	NA	NA	NA	NA	NA	NA	NA	NA	NA	NA	transversion
514	C	A	1	0.008	MT-HV3; MT-CR	NA	NA	NA	NA	NA	NA	NA	NA	NA	NA	NA	NA	transversion
515	A	G	12	0.012	MT-HV3; MT-CR	NA	NA	NA	NA	NA	NA	NA	NA	NA	NA	NA	NA	transition
567	A	C	10	0.056	MT-HV3; MT-HSP1; MT-CR	NA	NA	NA	NA	NA	NA	NA	NA	NA	NA	NA	NA	transversion
574	A	C	3	0.162	MT-HV3; MT-CR	NA	NA	NA	NA	NA	NA	NA	NA	NA	NA	NA	NA	transversion
827	A	G	1	2.496	MT-RNR1	NA	NA	NA	NA	NA	NA	NA	NA	NA	NA	NA	NA	transition	Status: Conflicting reportsDEAF
955	A	C	1	0.006	MT-RNR1	NA	NA	NA	NA	NA	NA	NA	NA	NA	NA	NA	NA	transversion	Status: ReportedPossible association with sepsis
1999	A	G	1	0.002	MT-RNR2	NA	NA	NA	NA	NA	NA	NA	NA	NA	NA	NA	NA	transition
2623	A	G	1	0.019	MT-RNR2	NA	NA	NA	NA	NA	NA	NA	NA	NA	NA	NA	NA	transition
2778	T	C	1	0.004	MT-RNR2	NA	NA	NA	NA	NA	NA	NA	NA	NA	NA	NA	NA	transition
3475	A	G	1	0.002	ND1	Nonsynonymous	T57A	1	Transmembrane; Helical	NA	possibly_damaging	0.44	neutral	0.72	deleterious	3.42	23	transition
4291	T	C	1	0	MT-TI	NA	NA	NA	NA	NA	NA	NA	NA	NA	NA	NA	NA	transition	Status: ReportedHypomagnesemic Metabolic Syndrome
4532	G	A	1	0.019	ND2	Synonymous	A21A	3	Transmembrane; Helical	NA	NA	NA	NA	NA	NA	NA	NA	transition
4592	T	C	1	0.131	ND2	Synonymous	I41I	3	Transmembrane; Helical	NA	NA	NA	NA	NA	NA	NA	NA	transition
4615	A	G	1	0.079	ND2	Nonsynonymous	N49S	2	Transmembrane; Helical	NA	benign	0	neutral	0.76	neutral	-0.52	0.19	transition
4934	C	T	1	0.006	ND2	Synonymous	L155L	3	Transmembrane; Helical	NA	NA	NA	NA	NA	NA	NA	NA	transition
5048	T	C	1	0.301	ND2	Synonymous	V193V	3	Transmembrane; Helical	NA	NA	NA	NA	NA	NA	NA	NA	transition
5423	A	G	1	0.054	ND2	Synonymous	E318E	3	Transmembrane; Helical	NA	NA	NA	NA	NA	NA	NA	NA	transition
5483	T	C	1	0.147	ND2	Synonymous	P338P	3	Transmembrane; Helical	NA	NA	NA	NA	NA	NA	NA	NA	transition
5502	A	G	1	0.002	ND2	Nonsynonymous	M345V	1	Transmembrane; Helical	NA	benign	0.26	neutral	0.55	deleterious	-0.02	2.39	transition
6833	A	G	1	0.002	MT-CO1	Synonymous	M310M	3	Transmembrane; Helical	NA	NA	NA	NA	NA	NA	NA	NA	transition
6844	T	C	1	0	MT-CO1	Nonsynonymous	I314T	2	Transmembrane; Helical	NA	probably_damaging	1	deleterious	0	deleterious	3.48	23.1	transition
6982	A	G	1	0	MT-CO2	Nonsynonymous	N360S	2	Topological domain; Mitochondrial intermembrane	NA	probably_damaging	0.98	neutral	0.07	deleterious	3.07	22.4	transition
6891	A	G	1	0.031	MT-CO1	Nonsynonymous	S330G	1	Topological domain; Mitochondrial matrix	rs879091068	benign	0	neutral	1	neutral	-0.69	0.08	transition
7202	A	G	1	0.268	MT-CO1	Synonymous	L433L	3	Topological domain; Mitochondrial intermembrane	NA	NA	NA	NA	NA	NA	NA	NA	transition
7339	A	G	1	0	MT-CO1	Premature Stop Codon	K479Term	2	Topological domain; Mitochondrial matrix	NA	NA	NA	NA	NA	NA	NA	NA	transition
7439	A	G	1	0.004	MT-CO1	Synonymous	K512K	3	Topological domain; Mitochondrial matrix	NA	NA	NA	NA	NA	NA	NA	NA	transition
7466	C	A	2	0	MT-TS1	NA	NA	NA	NA	NA	NA	NA	NA	NA	NA	NA	NA	transversion
7705	T	C	1	0.38	MT-CO2	Synonymous	Y40Y	3	Transmembrane; Helical	NA	NA	NA	NA	NA	NA	NA	NA	transition
8268	A	G	1	0	MT-CO3	Premature Stop Codon	TERM228W		NA	NA	NA	NA	NA	NA	NA	NA	NA	transition
8157	T	C	1	0	MT-CO2	Nonsynonymous	V191A	2	Topological domain; Mitochondrial intermembrane	NA	benign	0.01	neutral	0.56	deleterious	1.82	15.08	transition
8279	T	C	1	0.093	MT-NC7	NA	NA	NA	NA	NA	NA	NA	NA	NA	NA	NA	NA	transition
8519	G	A	1	0.224	MT-ATP8	Nonsynonymous	E52K	1	NA	rs878853091	probably_damaging	0.97	neutral	0.92	deleterious	4.52	24.3	transition	Status: ReportedSusceptibility to bullous pemphigoid
8527	A	G	1	0.399	MT-ATP8	Synonymous	K54K	3	NA	NA	NA	NA	NA	NA	NA	NA	NA	transition	Status: ReportedNeuromuscular disorder, possible helper mutation
8730	A	G	1	0.204	MT-ATP6	Synonymous	W68W	3	Transmembrane; Helical	NA	NA	NA	NA	NA	NA	NA	NA	transition
8749	T	C	1	0.046	MT-ATP6	Synonymous	L75L	1	Transmembrane; Helical	NA	NA	NA	NA	NA	NA	NA	NA	transition
8854	G	A	1	0.38	MT-ATP6	Nonsynonymous	A110T	1	Transmembrane; Helical	NA	benign	0.01	deleterious	0.04	deleterious	2.13	17.05	transition
9196	G	A	1	0.122	MT-ATP6	Nonsynonymous	D224N	1	NA	rs374870159	benign	0.27	deleterious	0.01	neutral	1.63	14	transition
9305	G	A	1	0.239	MT-CO3	Synonymous	M33M	3	Transmembrane; Helical	NA	NA	NA	NA	NA	NA	NA	NA	transition
9456	A	G	1	0.033	MT-CO3	Nonsynonymous	I84V	1	Transmembrane; Helical	NA	benign	0	neutral	0.3	neutral	-0.11	1.64	transition
10461	A	G	1	0	MT-TR	NA	NA	NA	NA	NA	NA	NA	NA	NA	NA	NA	NA	transition
10819	A	G	1	2.082	MT-ND4	Synonymous	K20K	3	NA	NA	NA	NA	NA	NA	NA	NA	NA	transition
11172	A	G	1	0.787	MT-ND4	Nonsynonymous	N138S	2	NA	rs2853489	benign	0.03	neutral	0.41	deleterious	2.48	19.36	transition
11404	A	G	1	0.338	MT-ND4	Synonymous	W215W	3	Transmembrane; Helical	NA	NA	NA	NA	NA	NA	NA	NA	transition
11641	A	G	1	1.53	MT-ND4	Synonymous	M294M	3	Transmembrane; Helical	NA	NA	NA	NA	NA	NA	NA	NA	transition
11969	G	A	1	1.453	MT-ND4	Nonsynonymous	A404T	1	Transmembrane; Helical	rs28359169	benign	0.04	neutral	0.05	deleterious	2.35	18.49	transition
12441	T	C	1	0.127	MT-ND5	Synonymous	Y35Y	3	NA	NA	NA	NA	NA	NA	NA	NA	NA	transition
12528	G	A	1	0.066	MT-ND5	Synonymous	S64S	3	NA	NA	NA	NA	NA	NA	NA	NA	NA	transition
12618	G	A	2	1.352	MT-ND5	Synonymous	L94L	3	Transmembrane; Helical	NA	NA	NA	NA	NA	NA	NA	NA	transition
12630	G	A	1	0.515	MT-ND5	Synonymous	W98W	3	Transmembrane; Helical	NA	NA	NA	NA	NA	NA	NA	NA	transition
12634	A	G	1	0.284	MT-ND5	Nonsynonymous	I100V	1	Transmembrane; Helical	NA	probably_damaging	1	neutral	0.5	deleterious	2.89	21.8	transition	Status: ReportedThyroid Cancer Cell Line
12684	G	A	3	0.11	MT-ND5	Synonymous	Q116Q	3	NA	NA	NA	NA	NA	NA	NA	NA	NA	transition
12810	A	G	1	1.821	MT-ND5	Synonymous	W158W	3	Transmembrane; Helical	NA	NA	NA	NA	NA	NA	NA	NA	transition
12811	T	C	1	1.215	MT-ND5	Nonsynonymous	Y159H	1	Transmembrane; Helical	rs199974018	benign	0.01	neutral	0.52	deleterious	0.04	3.02	transition	Status: ReportedPossible LHON factor
12813	C	T	1	0.1	MT-ND5	Synonymous	Y159Y	3	Transmembrane; Helical	NA	NA	NA	NA	NA	NA	NA	NA	transition
12879	T	C	1	0.612	MT-ND5	Synonymous	G181G	3	Transmembrane; Helical	NA	NA	NA	NA	NA	NA	NA	NA	transition
12952	G	A	1	0.06	MT-ND5	Nonsynonymous	A206T	1	NA	NA	benign	0	neutral	0.42	deleterious	0.56	7.88	transition
13104	A	G	1	0.571	MT-ND5	Synonymous	G256G	3	Transmembrane; Helical	NA	NA	NA	NA	NA	NA	NA	NA	transition
13293	C	T	1	0.073	MT-ND5	Synonymous	I319I	3	Transmembrane; Helical	NA	NA	NA	NA	NA	NA	NA	NA	transition
13528	A	G	1	0.112	MT-ND5	Nonsynonymous	T398A	1	NA	rs55882959	benign	0.12	neutral	0.66	deleterious	0.76	9.24	transition	Status: ReportedLHON-like, LHON, MELAS
13543	T	C	1	0.004	MT-ND5	Nonsynonymous	Y403H	1	NA	NA	benign	0.03	neutral	0.53	deleterious	0.24	5.1	transition
13565	C	T	1	0.11	MT-ND5	Nonsynonymous	S410F	2	Transmembrane; Helical	rs56039545	benign	0.01	neutral	0.46	deleterious	2.86	21.7	transition
13590	G	A	1	5.458	MT-ND5	Synonymous	L418L	3	Transmembrane; Helical	NA	NA	NA	NA	NA	NA	NA	NA	transition	Status: ReportedPossible protective factor for high altitude sickness
13615	A	G	1	0.008	MT-ND5	Nonsynonymous	I427V	1	Transmembrane; Helical	NA	benign	0.05	neutral	0.8	neutral	-0.3	0.67	transition
13676	A	G	1	0.006	MT-ND5	Nonsynonymous	N447S	2	NA	NA	benign	0.13	neutral	0.41	neutral	1.52	13.4	transition
13801	A	G	1	0.015	MT-ND5	Nonsynonymous	T489A	1	Transmembrane; Helical	NA	benign	0.01	neutral	0.53	neutral	-0.89	0.03	transition
13832	T	C	1	0	MT-ND5	Nonsynonymous	L499P	2	Transmembrane; Helical	NA	probably_damaging	0.99	neutral	0.28	deleterious	3.96	23.6	transition
14750	A	G	1	0.079	MT-CYB	Nonsynonymous	T2A	1	NA	NA	benign	0	neutral	1	deleterious	0	2.58	transition
15096	T	C	1	0.002	MT-CYB	Nonsynonymous	I117T	2	Transmembrane; Helical	rs1057516073	possibly_damaging	0.52	neutral	0.39	neutral	1.65	14.15	transition
15106	G	A	1	0.289	MT-CYB	Synonymous	L120L	3	Transmembrane; Helical	NA	NA	NA	NA	NA	NA	NA	NA	transition
15140	G	A	1	0.01	MT-CYB	Nonsynonymous	V132I	1	Transmembrane; Helical	NA	probably_damaging	0.99	neutral	0.31	deleterious	1.85	15.31	transition
15145	C	T	1	0.039	MT-CYB	Synonymous	L133L	3	Transmembrane; Helical	NA	NA	NA	NA	NA	NA	NA	NA	transition
15152	G	A	1	0.014	MT-CYB	Nonsynonymous	G136S	1	NA	NA	probably_damaging	1	neutral	0.44	deleterious	4.12	23.8	transition
15940	T	C	1	0.177	MT-TT; MT-ATT	NA	NA	NA	NA	NA	NA	NA	NA	NA	NA	NA	NA	transition
15942	T	C	1	0.781	MT-TT; MT-ATT	NA	NA	NA	NA	NA	NA	NA	NA	NA	NA	NA	NA	transition	Status: ReportedPossibly LVNC-associated
16104	C	T	1	0.226	MT-CR; MT-ATT; MT-HV1; MT-TAS2	NA	NA	NA	NA	NA	NA	NA	NA	NA	NA	NA	NA	transition
16183	A	C	12	13.388	MT-CR; MT-ATT; MT-HV1; MT-7SDNA	NA	NA	NA	NA	NA	NA	NA	NA	NA	NA	NA	NA	transversion	Status: ReportedMelanoma patients
16220	A	C	1	0.525	MT-CR; MT-ATT; MT-HV1; MT-7SDNA	NA	NA	NA	NA	NA	NA	NA	NA	NA	NA	NA	NA	transversion
16235	A	G	1	0.723	MT-CR; MT-ATT; MT-HV1; MT-7SDNA	NA	NA	NA	NA	NA	NA	NA	NA	NA	NA	NA	NA	transition
16255	G	A	1	0.392	MT-CR; MT-ATT; MT-HV1; MT-7SDNA	NA	NA	NA	NA	NA	NA	NA	NA	NA	NA	NA	NA	transition
16283	A	G	1	0.014	MT-CR; MT-ATT; MT-HV1; MT-7SDNA	NA	NA	NA	NA	NA	NA	NA	NA	NA	NA	NA	NA	transition
16300	A	G	1	0.536	MT-CR; MT-ATT; MT-HV1; MT-7SDNA	NA	NA	NA	NA	NA	NA	NA	NA	NA	NA	NA	NA	transition	Status: ReportedBD-associated
16327	C	T	1	4.316	MT-CR; MT-ATT; MT-HV1; MT-7SDNA	NA	NA	NA	NA	NA	NA	NA	NA	NA	NA	NA	NA	transition
16343	A	G	2	1.453	MT-CR; MT-ATT; MT-HV1; MT-7SDNA	NA	NA	NA	NA	NA	NA	NA	NA	NA	NA	NA	NA	transition
mtID: position
ref: rCRS sequence
Alternative allele: observed alternative allele (s) in whole blood samples
Number of alternative allele in whole blood: number of whole blood samples with the alternative allele
Gene: a gene where a loci resides in
TypeMutation: NA if not in non-coding regions, nonsynonymous or synonymous
The rest of columns are mutation types and predictive functional scores by different software
FL (%), the proportion was retrieved from MitoMap (MitoMater) query based one 51836 human mitochondrial full sequences from (> 15.4 kbp) GenBank
